# Supplementary material for: Mining TCGA database for gene expression in ovarian serous cystadenocarcinoma microenvironment
Source: PeerJ. 2021 May 4;9:e11375. doi: 10.7717/peerj.11375 (PMC8103916; doi:10.7717/peerj.11375)
Supplement: Supplemental Information 1 [file peerj-09-11375-s001.xls]

os days	LOW	HIGH
204	1
636	1
84	1
1919	1
2535	0
1024	1
1355	1
2534	0
1678	1
1123	1
260	0
1946	1
2661	0
239	0
1145	1
1102	1
468	0
2553	1
760	1
949	1
1646	1
524	1
820	1
3819	1
260	0
1000	1
3325	0
1583	1
1686	1
1091	1
1658	0
563	1
1078	1
1966	0
1341	1
3746	0
9	1
24	0
2692	1
1103	1
145	0
1483	1
1039	1
1032	1
848	1
232	0
887	1
581	0
655	0
3145	0
3419	0
4624	1
1532	1
2561	1
116	0
695	1
1503	0
1511	1
2121	0
2547	0
547	1
1492	1
629	1
594	1
1552	1
1799	1
789	0
194	0
2163	0
3400	0
679	0
1373	1
1720	1
1742	1
1495	0
1089	1
1470	1
1993	0
1264	1
1354	1
1380	1
138	1
365	1
312	1
1163	1
36	0
192	0
1595	1
783	0
575	1
3337	1
1278	1
3887	0
1033	1
1699	1
1158	1
176	0
3619	0
2811	1
728	1
1451	1
98	0
3224	1
3128	1
871	1
165	0
885	1
16	0
446	1
493	1
194	0
1213	1
1947	1
1277	0
129	1
571	0
1348	1
113	0
1364	1
527	0
608	1
952	0
1114	1
643	0
256	0
1919	0
2742	1
1785	0
1359	1
1127	0
1329	1
163	0
1499	1
1069	1
848	0
1725	1
3602	0
1167	1
379	1
1259	1
1354	1
1721	1
1701	1
763	0
1446	1
1279	1
2345	1
1881	1
33	0
376	0
676	1
394	1
1266	1
346	1
2329	0
686	0
679	1
1752	0
3548	0
83	1
2028	1
759	1
1977	0
1815	1
89	0
268	0
1073	1
92	0
567	1
31	1
2634	1
1919	0
528	1
1224	1
1662	1
2749	1
788	1
772	0
863	1
761	0
3325	0
1038	1
1059	1
1204	1
949	1
1483	1
847	0
1277	0
1157	1
298	0
1463	1
1488	0
190	0
61	0
148	0
2490	1
547	0
36	1
1189	1
462	1
1334	1
679	1
731	1
455	1
1470	1
2061	0
1579	1
730	1
2148	1
949	1
304	1
1169	1
1977	1
379	0
3871	0
2688	1
1484	1
1993	0
233	1
1018	1
529	0
1336	1
2089	1
2012	1
2621	1
2338	0
951	1
563	1
1024	1
1004	1
969	1
1757	1
163	0
2342	1
1102		1
1372		0
454		0
395		1
1293		0
619		1
1768		1
989		0
751		0
1933		1
2097		1
5481		0
886		0
3785		1
1100		1
932		0
928		0
1877		1
441		0
76		1
2012		1
61		1
260		1
1319		1
2616		0
186		0
1386		0
1399		1
932		0
105		0
286		1
984		1
508		0
3260		1
1751		1
2894		1
479		1
656		1
65		1
875		0
2717		1
106		0
1357		0
425		1
11		1
681		1
130		0
637		1
1650		1
701		1
1722		0
92		1
2182		0
2369		0
2469		0
1442		1
1209		0
1882		0
183		0
589		0
340		1
347		1
31		1
253		0
276		0
2788		0
1769		1
797		0
1366		1
2587		1
1104		1
1321		1
1767		1
74		1
255		0
2614		0
1314		1
1156		1
133		0
1040		1
1053		0
361		1
81		0
414		1
699		0
1162		1
2182		1
562		1
690		1
2032		0
3388		0
840		1
1446		1
343		0
637		1
2464		0
1064		1
1106		1
976		1
1684		0
1082		1
377		1
91		1
1736		1
1516		1
243		0
1233		0
1187		1
477		1
1562		1
360		0
919		1
442		0
1074		1
895		1
3263		0
1384		1
1688		1
686		0
608		1
457		1
1844		0
3532		0
2438		0
354		1
967		0
542		1
168		0
24		1
821		1
820		1
1998		0
1875		1
2400		1
189		1
956		0
44		0
515		1
75		1
2078		0
1620		1
868		1
2218		1
220		0
962		1
883		1
3096		0
197		1
336		1
837		0
1355		1
741		0
684		0
238		0
555		1
1448		1
1324		1
186		1
1900		0
204		0
1058		1
1993		1
1199		1
168		0
1579		1
676		1
1418		0
2661		0
2571		0
374		0
629		1
914		1
787		1
1583		1
4077		0
547		0
663		1
2467		1
918		0
3500		0
1680		1
1891		1
1914		0
4424		0
1212		0
2856		1
951		1
147		0
8		1
1364		0
1046		1
1247		1
1229		1
1059		1
4665		0
1451		1
943		1
885		0
1155		1
439		1
122		0
1843		1
1746		1
1369		1
23		1
1484		1
737		1
61		1
1249		1
1161		1
67		0
2049		1
1955		1
592		1
2143		0
1013		1
627		1
738		1
1509		1
1342		0
506		1
90		1
915		0
568		1
37		1
565		1
176		0
181		0
1784		1
531		1
952		1
857		1
396		1
518		1
