# Supplementary material for: Mining TCGA database for gene expression in ovarian serous cystadenocarcinoma microenvironment
Source: PeerJ. 2021 May 4;9:e11375. doi: 10.7717/peerj.11375 (PMC8103916; doi:10.7717/peerj.11375)
Supplement: Supplemental Information 3 — DEGs screen out by limma package between the high and low immune score group with p value and logFC value. [file peerj-09-11375-s003.txt]

row.names(tT)	logFC	AveExpr	t	P.Value	adj.P.Val	B
PTPRC	1.73799907944776	5.27325988166263	27.1819360946105	2.1092857571644e-98	2.54000190877737e-94	213.812064411886
LCP2	1.31261696345632	4.68338995672224	26.2548394419111	3.94167178792832e-94	2.37328058351164e-90	204.030437347977
CD53	2.03959894689898	7.11126452529882	25.7535556187562	8.27404733527253e-92	2.49804437510814e-88	198.71244053576
EVI2B	1.73775930484976	5.06601939238902	25.7532876358758	8.29777238036254e-92	2.49804437510814e-88	198.709592485744
CD48	1.75116716475552	5.19759249288516	25.3709181077164	4.96035988593657e-90	1.19465307492896e-86	194.640602197241
FCER1G	1.98926124043093	7.03381441158238	24.9874067687422	3.03162861911191e-88	6.0844786385576e-85	190.549370085563
CYBB	1.37698717139658	5.26481465500478	24.3815881965531	2.04733592895453e-85	3.52200275092436e-82	184.067897979055
SAMSN1	1.4783281389827	5.28879258694196	24.1493064891807	2.50274823353936e-84	3.76726177853513e-81	181.577291603451
GMFG	1.25667957104631	5.42844260966257	24.0443327364988	7.76517003222819e-84	1.03897975031213e-80	180.450813009788
AIF1	1.08155204842868	5.61707629425402	24.0311950113706	8.94765231632361e-84	1.07747629193169e-80	180.309792861466
GIMAP4	1.51482353769933	5.81341135913274	23.9347842524382	2.5325647352655e-83	2.77246768564247e-80	179.274664886318
LAPTM5	1.84236355767981	7.66527757768914	23.7326017061381	2.24769698640277e-82	2.25556392585518e-79	177.102489907229
MS4A6A	1.89398642420096	6.44860004706723	23.6780722083286	4.05134081094185e-82	3.75278815733552e-79	176.516331245432
LST1	1.00760832768891	4.53079458577791	23.648430786426	5.58089620526798e-82	4.80036800741693e-79	176.197650245831
TYROBP	1.89840687512476	7.48871817113829	23.5660285621665	1.35986224089875e-81	1.09169740699352e-78	175.311532061674
IL10RA	1.45409104089541	4.67827226328328	23.5393087024538	1.81527316822628e-81	1.3662199682363e-78	175.024137745689
CD86	0.949688108000182	4.27288682825655	23.3697462605687	1.13580124391731e-80	8.0454815172072e-78	173.199690449572
EVI2A	1.69540681261112	5.42797126437087	23.3594253122553	1.26996140804005e-80	8.49604181978794e-78	173.08860396046
PLEK	1.0583390547285	5.1638326007919	23.2999492598681	2.41681770843696e-80	1.53175362342094e-77	172.448373916718
CXorf9	0.990907330411263	3.89389188025992	23.0392630107573	4.06184244627199e-79	2.44563533690037e-76	169.640751509799
HCK	1.22478364645838	4.51856439833016	22.9187458686213	1.49825770150352e-78	8.59143773405017e-76	168.342023944965
FCGR1A	1.12871811991749	4.6250010362347	22.7357519313081	1.08806286930047e-77	5.95566048732557e-75	166.369229444822
ITGB2	1.75547300916352	6.73848296817919	22.5572113547153	7.53557474056981e-77	3.94536482721486e-74	164.443618392278
C1QB	2.18914424143271	7.43483409137525	22.4346745455521	2.84525300099542e-76	1.42760569324945e-73	163.121611175081
C1QA	1.9711570827698	7.1081193444348	22.4129408468993	3.60142552617288e-76	1.73473464744695e-73	162.887102189773
SLAMF8	1.2027318476875	4.60284423366326	22.3791388305907	5.19601622076196e-76	2.40655489732367e-73	162.522356951526
FCGR2B	1.93862763939789	5.80849440477264	22.3530798777702	6.89295410067526e-76	3.07425752890117e-73	162.241149952311
FCGR2A	1.5600727611417	5.42996351402364	22.0061683337138	2.96990739911479e-74	1.27727231786215e-71	158.496559614906
C3AR1	1.4230716165518	5.67769414796504	21.9352905140117	6.4081412580776e-74	2.66092541481967e-71	157.731316415508
SLA	1.08485830990141	4.93750661359682	21.8964864017041	9.7631960059046e-74	3.91894687677011e-71	157.312342763278
MNDA	1.40875588654653	4.66635029137892	21.8515674791536	1.58954686966906e-73	6.17462045308219e-71	156.827331870946
FYB	0.777059517597809	4.3546302742134	21.737117561841	5.50356930819716e-73	2.07106192529094e-70	155.591503934027
CCL5	1.78258254219847	5.24948647754958	21.6523578557308	1.3807301839245e-72	5.03840996206632e-70	154.676232284019
CCR5	0.887838414987417	5.07473631510422	21.6328548060719	1.70618419526973e-72	5.91394140677284e-70	154.465627112415
LAIR1	0.742689975508337	4.37892339868304	21.6321714735007	1.71888348477869e-72	5.91394140677284e-70	154.458248079493
DOCK2	1.00050766069223	4.07969470722685	21.6017663715679	2.39080942050007e-72	7.99725751157273e-70	154.129914871873
FGL2	1.47212178115087	5.23556795600699	21.5109675506152	6.4044002144532e-72	2.08437263195798e-69	153.149408953392
CD2	1.42180984078603	4.81211250920919	21.3224779074429	4.95226471816195e-71	1.56934662463437e-68	151.114018834698
GIMAP6	1.15067129966151	4.81312485687177	21.0026519644435	1.59168979142793e-69	4.9146483252244e-67	147.660938079804
TLR2	1.18245701826036	4.957328673703	20.9800396633424	2.03418927990134e-69	6.12392682714298e-67	147.416841009528
LY86	1.37697805390248	5.36496830694742	20.9720244572211	2.21897552521006e-69	6.51729348160478e-67	147.330319523909
TFEC	1.17842810473946	4.19754719611825	20.8285982164071	1.05144772581771e-68	3.01465083673734e-66	145.78224743648
CD163	1.90075263216688	6.71914168505438	20.7876730967848	1.63887126045131e-68	4.5896017949662e-66	145.340585929734
GPR65	1.04229185763693	4.12881836770587	20.7532491846671	2.38051352991664e-68	6.51503271074003e-66	144.969109540832
RNASE6	1.6452293659149	5.77153584945659	20.6939379865969	4.52880360850168e-68	1.21190784563505e-65	144.329124395701
IGSF6	1.08383999273132	4.44057060544509	20.6568115680438	6.77338158878132e-68	1.77315350200227e-65	143.928557418643
ITGAM	0.579632458221239	4.25576920886515	20.5607419913385	1.91918710982338e-67	4.91720237797726e-65	142.892183141255
LY96	1.48230215646291	4.69637197568153	20.4614099165948	5.63228030570135e-67	1.41299832169283e-64	141.820855997434
ARHGAP15	0.815087354097569	4.20689341568025	20.4293040414193	7.97600469608703e-67	1.9601438479649e-64	141.474641160892
NCF4	0.608493432244764	3.77461640888005	20.4190527798647	8.9130973909906e-67	2.14663037564618e-64	141.364102459599
CCL4	1.53431591408988	5.45716496348698	20.328498804911	2.37752164443801e-66	5.61374816516128e-64	140.387799298508
CLEC7A	1.23679772422511	5.08674530157328	20.3002487908403	3.22872284714654e-66	7.47697702410359e-64	140.083274652866
IL2RG	1.11267139918455	4.57362302430923	20.1484060971517	1.67186133567019e-65	3.79859513285668e-63	138.446920503354
SRGN	1.70233801934361	7.87105730600745	20.0727339325953	3.79297925662174e-65	8.45834374226649e-63	137.631734972751
CCR1	1.0911022833818	4.85121308675839	20.0450229086819	5.11968297996175e-65	1.12093131717635e-62	137.333269757809
GIMAP5	0.69066810717797	5.14878383630033	20.0343850783684	5.74440969376688e-65	1.23525324164894e-62	137.218701580729
CSF1R	1.21709589922894	5.79827054656098	20.0119716703146	7.32135773105901e-65	1.54673315434057e-62	136.977326506366
LPXN	1.08585491326203	5.4903019697983	19.9032078273603	2.37503903928987e-64	4.93107243295321e-62	135.806316579728
LILRB1	0.903102109673292	4.10199278075433	19.8863620222504	2.84976761371428e-64	5.81642400073685e-62	135.624990502023
CD14	1.84933329242307	7.48885183124568	19.8389665579851	4.75812840785853e-64	9.54956371457206e-62	135.114899001463
MYO1F	0.788676140368482	4.71417059155032	19.809673283169	6.53147288189216e-64	1.28937699088107e-61	134.799682072853
CD37	0.732517314679047	3.79840356333346	19.7812700566905	8.87952443074359e-64	1.72463279346797e-61	134.494080463827
RAC2	0.867799068223904	5.18666284166241	19.6737443445553	2.83902120910018e-63	5.42658625396576e-61	133.337517221473
CD3D	1.22904046407801	4.86046055858985	19.6294984319081	4.57940548292517e-63	8.61643762896639e-61	132.861767535951
PSCDBP	1.24794335991973	4.31763806841615	19.5154024420644	1.57052090788554e-62	2.90957119580887e-60	131.635433298929
ARHGDIB	1.33826557204024	7.91666475281694	19.4539803125211	3.04827369838546e-62	5.56171392059965e-60	130.975545091587
SELPLG	0.479452641739698	4.51182932742165	19.4466750098625	3.29839490730083e-62	5.92824947368905e-60	130.897074752985
GZMA	1.22451447646266	4.41164758621374	19.3544685575726	8.92215886071645e-62	1.58000936765805e-59	129.906899529379
CSF2RB	1.00977966015126	4.35348506384685	19.2423189431558	2.99097475601842e-61	5.21990116115563e-59	128.703250315719
IL2RB	1.11384027984266	4.85933631654303	19.1622851244202	7.08771325398156e-61	1.2192891857778e-58	127.844770353989
CD4	0.83189705595562	5.23756990381459	19.1089456527221	1.25928535060331e-60	2.13581890027676e-58	127.272860179853
LYZ	2.25306133838221	7.65693542385906	19.092343118343	1.50592668652887e-60	2.51866238321954e-58	127.094885544426
ARHGEF6	0.959009503130376	5.31552730865737	19.0252425441756	3.10219922105205e-60	5.11735383834368e-58	126.375778945496
MS4A4A	1.98588141450262	5.6271483892291	18.9885007510384	4.60758540100778e-60	7.49791127012645e-58	125.982156515953
NKG7	1.07990521737385	4.00894046284556	18.8303235936126	2.52709322397876e-59	4.0575008804203e-57	124.288696838209
IRF8	0.839204556012124	4.98056485326951	18.8025358936449	3.40711502155465e-59	5.39848409073172e-57	123.99139395913
VSIG4	1.76626237876932	6.18411278719133	18.792630752325	3.78997624948735e-59	5.92712909043204e-57	123.885432525603
CD300A	0.516025196569449	4.10669211946763	18.6886934402618	1.15809782651719e-58	1.78792487524615e-56	122.774019145875
SLCO2B1	0.52283927386683	4.30336574750793	18.588800839889	3.38546577660153e-58	5.16047833947286e-56	121.706686925611
BIN2	0.623803907212261	4.10634294693609	18.4651466251898	1.27585711454282e-57	1.92048392166558e-55	120.386645808695
NPL	0.999963454864288	4.35298039978934	18.4196989814564	2.07694642238143e-57	3.08772701460706e-55	119.90182003602
FPR1	0.509781483091213	4.01711533973261	18.3776141414427	3.26075300738816e-57	4.78853508719124e-55	119.45303529275
CTSS	1.51615205052322	6.13278987365346	18.2515524224663	1.25797642606548e-56	1.82512676176873e-54	118.109726585342
ALOX5AP	2.10239144119149	6.80380252502245	18.2247661013953	1.67563817296711e-56	2.40214700938928e-54	117.824488446845
LHFPL2	0.872840010010466	5.80498351140702	18.1925368910144	2.36563368484367e-56	3.35140715681029e-54	117.481383962206
APOC1	1.60698962145529	7.80379139796817	18.1778105291202	2.76927029554351e-56	3.87762243010871e-54	117.324644768577
CENTA2	0.918837211074114	5.64180108007978	18.1329772517331	4.47302051441909e-56	6.19127736030284e-54	116.847597648347
CD52	1.27371911271842	5.48755283983581	18.1081713914617	5.83147364432735e-56	7.97984154829431e-54	116.583738769645
NCF2	0.942610366842203	4.2284977451509	18.0599017911226	9.76841042369291e-56	1.3216988575518e-53	116.070477493352
HLA-DPB1	1.8389573938768	8.57369972147052	17.9671841479606	2.62956487911179e-55	3.51835780825157e-53	115.085272145128
IFI30	1.32470073116916	8.76166528831305	17.954833381766	3.00014227625322e-55	3.97007838358695e-53	114.954103438828
HLA-DPA1	1.87459544804255	9.4762560357284	17.8112931255842	1.38696857264228e-54	1.81542125562591e-52	113.430886675099
NCF1	0.524556516850018	3.85192211243147	17.7046647622167	4.31875256696369e-54	5.59208800122331e-52	112.300871179866
LSP1	0.655247887884313	4.70674431434965	17.6289458834723	9.66736830564022e-54	1.23845158655872e-51	111.499230142113
GLIPR1	1.17057788023235	5.04887482629339	17.5018105861756	3.73440332903568e-53	4.73365104086818e-51	110.154794296217
CD84	0.199256985447005	3.7319939762471	17.3129863162373	2.76890073838948e-52	3.47323986371731e-50	108.161753813027
GLRX	0.962012942688528	5.48836450995069	17.3097392334674	2.86584222167695e-52	3.55778062200349e-50	108.127521312594
EBI2	1.36380915169055	4.50426422495481	17.2952499931765	3.34143134551578e-52	4.10586900639806e-50	107.974784937757
LILRB2	0.596328395362726	3.90009044589447	17.2328269211901	6.47245615690875e-52	7.87286030722173e-50	107.317081104552
WIPF1	0.718975223076792	4.67830435301828	17.0164838035851	6.37430884289338e-51	7.67594270861221e-49	105.041785354082
CXCL9	2.3815185848899	5.94613187513285	16.9974436518325	7.79330904603318e-51	9.29178490419124e-49	104.841855766776
CASP1	1.24817693394834	5.80091781868253	16.8401364609027	4.09275058904985e-50	4.83185319542533e-48	103.192100824031
ECGF1	0.719278300589779	4.28347616402563	16.8009647385648	6.18202685493118e-50	7.22756964923119e-48	102.781864921054
DOCK10	0.275200107550527	3.44722836120765	16.7366965824278	1.21557768302048e-49	1.40749869797429e-47	102.109310176739
TBXAS1	0.523048545857357	3.76023071963128	16.5728258096534	6.79631111095331e-49	7.79439794267616e-47	100.397370146179
TLR1	0.751985274191567	4.4470932878833	16.5572713765443	8.00069929262857e-49	9.08909630960691e-47	100.235098845363
LILRB4	0.540410921807644	3.64385277345561	16.5537991496754	8.29741046286531e-49	9.3380763358714e-47	100.198880302946
CORO1A	1.21689931830116	5.34063121474103	16.5477114447271	8.84438481471757e-49	9.86148906841009e-47	100.135384662291
BTK	0.452132751056806	4.17446701347951	16.5450119697165	9.09831430450168e-49	1.00515505371385e-46	100.107230691076
CLEC4A	0.766056498461013	3.98065003730835	16.5392374502353	9.66620835175107e-49	1.0581861906526e-46	100.047009787522
EPB41L3	0.79852748388329	3.87509381862974	16.4712870638664	1.97016102390026e-48	2.13735847295558e-46	99.3387870793715
HMOX1	1.04515107543375	5.50223342003711	16.457133489847	2.28493488178337e-48	2.45671302200316e-46	99.1913660677584
IL7R	1.1101262313663	4.99068802318952	16.4271218394544	3.12840163541032e-48	3.33382411447885e-46	98.8788815839068
CST7	0.923452698338913	4.53702498131358	16.4193278630725	3.39427735261034e-48	3.58542876141524e-46	98.7977547338594
LAT2	0.3319815142895	4.02534071182855	16.4183299010154	3.42991137591883e-48	3.5915645903317e-46	98.7873677727147
TGFBI	1.46602680499171	8.79373318208993	16.3546610481404	6.67569818135915e-48	6.93006530171784e-46	98.1250420453431
HCLS1	1.32667768147323	6.03545402282613	16.3129323207537	1.03248992079474e-47	1.06267039540258e-45	97.6913300894048
PVRIG	0.54645294262598	4.02577523538382	16.2729889431618	1.56693184597137e-47	1.59906722789723e-45	97.2764582073615
TLR7	0.856048284578141	3.7083298559333	16.2229645090525	2.64099316586505e-47	2.67250753809638e-45	96.7572753935314
CLEC2B	1.38001355788751	5.7134933677447	16.0158784157479	2.28163614541184e-46	2.28962187192078e-44	94.6128166049097
TREM2	1.059177804867	5.11057176301969	15.8874963568642	8.65149773352751e-46	8.61002774439159e-44	93.2873778643426
GNA15	0.589278210981214	4.37183398982555	15.8224087408454	1.69838719862765e-45	1.67639169228477e-43	92.6166122406082
SLC31A2	0.902867687361197	4.88314820153829	15.8090925431025	1.94951363360962e-45	1.90862139641683e-43	92.4794830973928
EMP3	1.01196367788481	5.66457529556748	15.7708887222346	2.89510671180398e-45	2.81152217931802e-43	92.0862572484169
HLA-DRA	1.81908417494028	9.71992120985315	15.7685159355913	2.96706399470594e-45	2.85835076993992e-43	92.0618440655074
MSR1	0.244903196192007	3.43681985323563	15.7438779907407	3.82834776431668e-45	3.6588066490398e-43	91.8084148247294
TRAF3IP3	0.401238383845813	3.42766696324609	15.7219586601367	4.80218498073465e-45	4.55337886126036e-43	91.5830515588707
HLA-E	0.9294164633185	9.88392586228208	15.6078768123289	1.55970822596302e-44	1.46734425445677e-42	90.4116900225344
APOC2	0.999542447049983	4.98353335981156	15.5502811851343	2.82421351635841e-44	2.63637047782853e-42	89.8213287775118
PLEKHQ1	0.702186191113019	5.48897763434383	15.507956893815	4.36709789928321e-44	4.0452763771668e-42	89.3879415993382
ITGAL	0.387060598997137	3.82915639461201	15.5023495557246	4.62657510650509e-44	4.25291736126216e-42	89.3305525226246
CCL2	1.56735470177816	6.35255493498274	15.5005468377152	4.71322060826582e-44	4.29974261854068e-42	89.3121037662337
RGS1	1.55825443351102	6.41664352282502	15.4716954042254	6.34225242700395e-44	5.74236118240463e-42	89.0169359759594
DRAM	1.03035651752337	5.77100250376305	15.3507455157286	2.19729673953516e-43	1.97461547294645e-41	87.7814846308587
GZMK	0.840141221329025	4.71958569750228	15.3136138817855	3.21578055903365e-43	2.86847625865801e-41	87.4028381392933
SH2B3	0.81243497847543	5.2812932026744	15.2795296771717	4.56031729312287e-43	4.03789270910188e-41	87.0555348117782
CD247	0.464565518500289	4.0555693624388	15.2766300797078	4.69781664881085e-43	4.12927796240732e-41	87.0260010381002
DPYD	1.59728904555167	5.66180935792007	15.2301914290816	7.55793600548293e-43	6.59512067956706e-41	86.5532565947881
AOAH	0.522390485476775	3.97803434907114	15.2221471022449	8.20643131263325e-43	7.10948531415321e-41	86.4714145473272
ADAMDEC1	1.70939689171149	4.61183801413192	15.1656295585061	1.4627051938754e-42	1.25813542461769e-40	85.8968230568699
BCL2A1	1.02311370935013	4.12880313742848	15.1485834993121	1.74100394776182e-42	1.48689145666297e-40	85.7236647526821
SPI1	0.378807700954797	4.06952752941435	15.1398983644649	1.902521810168e-42	1.60590247862435e-40	85.6354643916882
GPNMB	1.62251531555293	8.42787831328918	15.1396668563499	1.90702586317292e-42	1.60590247862435e-40	85.6331135876698
FLI1	0.264425768623031	3.65295289261428	15.1156529204681	2.4369720623904e-42	2.03791788717397e-40	85.3893354698402
GAL3ST4	0.573055710893046	5.22353038519962	15.0619954549413	4.2130622016444e-42	3.4988755194622e-40	84.8451104651394
CD74	1.391047943552	10.0636348877815	15.0204490554519	6.4340713770697e-42	5.30678681662146e-40	84.4241825216531
TNFRSF1B	0.800262129884092	4.87403623473699	14.9907348456022	8.70757189587288e-42	7.13310073265994e-40	84.123380825139
RHOH	0.455243879919051	3.41961441426296	14.9811225920976	9.60258524999484e-42	7.81313051219175e-40	84.0261190181456
PRF1	0.757870934466657	4.26377853419868	14.9737922848307	1.03463125901895e-41	8.36176484638e-40	83.9519618282939
FPRL2	0.559179981798256	3.97061388535226	14.9438358246947	1.40322049886264e-41	1.12650541648693e-39	83.6490393148783
TRPV2	0.314172442089393	3.95971711166417	14.890627943755	2.40967575640004e-41	1.92167652043506e-39	83.111524810628
MEF2C	0.468020014149829	4.38230391634023	14.8809901568305	2.65744136513661e-41	2.10532295519573e-39	83.0142351659951
IL32	1.35996102692779	5.90394025018027	14.8750897677404	2.82150712405956e-41	2.22069207764217e-39	82.9546841481853
CD180	0.3147878211472	3.59092261593675	14.8170644399273	5.08332223285654e-41	3.97489391740639e-39	82.3695007092301
HLA-DMA	1.72956187034247	7.84890223297149	14.7906661502278	6.6427031266717e-41	5.16073748718584e-39	82.1035471520944
SIGLEC1	0.611102241867146	4.52891397099764	14.7421318952782	1.08588905579237e-40	8.3822282114434e-39	81.6150298886222
HLA-DRB1	1.50607787016892	9.89986881634789	14.7071757773478	1.54652716586691e-40	1.18619618671142e-38	81.2635447394342
KLRK1	0.626066488569039	3.7880167598229	14.7034335582825	1.60616595221402e-40	1.2241424301621e-38	81.2259346771631
SLC7A7	1.04563205732579	5.72178362876775	14.6945949412269	1.7562916701939e-40	1.32402859521395e-38	81.1371187210345
SERPINA1	1.78810862251182	6.60210693594765	14.6944304593936	1.75921421054835e-40	1.32402859521395e-38	81.1354660904561
ADORA3	0.780193275385455	4.3066504879522	14.634541453431	3.22136388160525e-40	2.40942011567021e-38	80.5341849777598
MPP1	0.684552883027671	5.22293270553612	14.5995607101691	4.58471859033149e-40	3.40797415214641e-38	80.1834020489318
STAB1	0.873259987902821	5.69017868936962	14.558773600331	6.91603602307328e-40	5.10938072330358e-38	79.7747892703709
CXCL10	2.18780187135499	7.97820396291788	14.4618220664085	1.83450235970141e-39	1.34701691558076e-37	78.8052408970945
HLA-DQB1	1.86304040410837	7.0434133041239	14.4610619075722	1.84856986727073e-39	1.3491198994954e-37	78.7976487610035
PIK3CG	0.185183274782441	3.26145067814871	14.4286783088993	2.55922424241164e-39	1.85651676669403e-37	78.4743569955578
GBP2	1.21215026606001	6.46479662944146	14.4098220214276	3.09252698299081e-39	2.22995269036978e-37	78.2862388650312
OLR1	0.590230920464059	4.0257375629645	14.3749028996318	4.38973614484901e-39	3.14650015811142e-37	77.9381211483707
APOL3	0.914898008701525	4.9632976342114	14.3681723424629	4.6961718696846e-39	3.34623086714449e-37	77.8710599454558
HLA-F	0.928637199111376	7.90060627398816	14.3648412273333	4.85563561800423e-39	3.43950377129453e-37	77.8378742295565
IL21R	0.259906213788697	3.58543885264793	14.3571934566142	5.2424711402413e-39	3.69180336086466e-37	77.7616957690015
RHOG	0.669697879751087	7.16579228774544	14.3536751590053	5.4306094878425e-39	3.80205810770926e-37	77.7266557345719
FCGR3B	0.687656720147996	4.16394097190789	14.3226576535525	7.40939571927198e-39	5.15745336713718e-37	77.4178851093676
KYNU	0.431604463938415	3.91477610206409	14.3082951487613	8.55511137067869e-39	5.92072707619039e-37	77.2749984220996
FGR	0.59978455926547	4.09090694047269	14.3036738911502	8.96008427078954e-39	6.16556198793415e-37	77.2290353095251
CD69	1.20648995332243	4.36533886128842	14.2731390235069	1.21610248183363e-38	8.32062845809121e-37	76.9254809151085
HLA-B	1.10054308805066	10.258846696169	14.2501673089843	1.53002444740661e-38	1.04093527659154e-36	76.6972813783925
TRIM22	1.36699173743205	7.33303423463427	14.2139321301883	2.19726076415801e-38	1.48648393943769e-36	76.3376179393457
WAS	0.248523517672265	4.99314456405248	14.1912841135104	2.75452476735423e-38	1.85307191332288e-36	76.1130020994649
CLEC5A	0.956191448645761	4.26150001778903	13.9487603270596	3.07155015021554e-37	2.05486705049419e-35	73.7167758873698
UBD	2.17035897745998	6.14805344751462	13.9326444861196	3.60326412288407e-37	2.39726555623039e-35	73.558142263775
VAMP5	0.485355898175912	4.40763388803998	13.9264949952429	3.82953256452763e-37	2.53380390890339e-35	73.4976307005015
GZMB	1.1289873601329	4.23323254514712	13.9151854702872	4.2832851532053e-37	2.81854206638788e-35	73.3863727315959
PLAUR	0.896597053221551	5.59847245356414	13.9093407679466	4.53840306727567e-37	2.97018748565944e-35	73.3288898555029
HLA-DMB	1.32962098029753	7.53321288410931	13.8827331296358	5.90518770206696e-37	3.84379839504272e-35	73.0673292097994
IKZF1	0.257921937577952	3.89911813596366	13.8664683437114	6.93550532008542e-37	4.49018037981014e-35	72.9075442219654
PSMB9	1.58205043291123	7.54331245967995	13.8344965084608	9.51205325192758e-37	6.12535536148192e-35	72.593681144444
IL16	0.235163864272332	3.61094322258317	13.7672112390601	1.84748211722932e-36	1.18337125828061e-34	71.9341440978641
SQRDL	1.2943080926537	7.65184038668645	13.7658622391513	1.87220991686983e-36	1.19286517560563e-34	71.9209349171813
B2M	0.607499371980964	11.7353870610193	13.7612156532219	1.95993706773711e-36	1.24218748261528e-34	71.8754405148404
APOE	0.6704766241673	5.62855249520986	13.6444872358282	6.17909945020672e-36	3.89574427117222e-34	70.7347060748696
EMR2	0.389358955346527	3.44554612544027	13.6289461821297	7.19754861505747e-36	4.51421252200636e-34	70.583144212192
HOM-TES-103	0.476393845887319	4.31638932209395	13.6050994553922	9.09480291809434e-36	5.67459154091669e-34	70.3507272637842
SNX10	1.01289952703631	6.28974328861859	13.5670502492449	1.32056907199872e-35	8.19705812629306e-34	69.980253645966
NCKAP1L	0.425775360419655	4.18010464345661	13.5626579674489	1.37862377041444e-35	8.51353202222086e-34	69.9375163096934
RAB31	1.16018941148389	7.15556274900798	13.5277524521011	1.94017543617223e-35	1.19202003073398e-33	69.5980964566511
ITGAX	0.337610886816607	3.95753148572958	13.5217348818566	2.05781919898188e-35	1.25788115706294e-33	69.539620411355
TMEM176B	1.54692014206692	6.43123410300706	13.39470322883	7.11160077613806e-35	4.32514629021488e-33	68.3078576683901
ITGA4	0.231102897203042	3.27716088164939	13.3607092537333	9.90176480431346e-35	5.99181164691169e-33	67.9791095806351
KLRB1	0.572202033584881	3.9560618209097	13.3587026698469	1.0097004610224e-34	6.07940647581588e-33	67.9597160119755
GZMH	0.628344771267373	3.90210590773778	13.3380321119287	1.23456826925379e-34	7.3963537802757e-33	67.7600116012179
NNMT	2.0303838493094	7.94459802979771	13.3252370798069	1.39809870979359e-34	8.33460626897743e-33	67.6364644347793
MMP9	1.59937935164863	6.02502411859481	13.3078727947435	1.65506934698841e-34	9.81790397853914e-33	67.4688823437347
HLA-C	0.921963815775035	10.6143111028002	13.2828263174528	2.11076367793572e-34	1.24597138282852e-32	67.227333039868
IL15RA	0.921462145147582	4.9824294215927	13.2501687157223	2.89752733034564e-34	1.70204995668401e-32	66.9126906011487
C5AR1	0.820604540132894	4.67082732569707	13.1860536374512	5.39148536930013e-34	3.15166343772389e-32	66.2959926106004
C1S	1.3390308421497	8.97815738928232	13.1638386082792	6.68363530728101e-34	3.88813219180087e-32	66.0826336432291
VCAM1	1.68425655955925	6.26538735208561	13.1122056211746	1.1005262438719e-33	6.37141203303145e-32	65.5873756803788
CD33	0.370766256450053	3.82551777708506	13.1055115132934	1.17395752956473e-33	6.76401749809495e-32	65.5232322439965
SMPDL3A	0.777776678780817	4.59376875830992	13.0161715267117	2.77595303827108e-33	1.59181078508859e-31	64.66862610565
LCP1	0.934347158486979	5.67579395256193	12.9947801450299	3.40981648428049e-33	1.94601943619458e-31	64.4644057037128
SOD2	1.17216501842788	5.81828605595278	12.9445971257748	5.52081249315595e-33	3.13592566238603e-31	63.9859350541565
ZEB2	0.487684401456077	3.56132209003395	12.927247602238	6.52028513477958e-33	3.68625697619792e-31	63.8207188325803
CLIC2	0.631536576732135	4.48803144281122	12.9228012231065	6.80423428586214e-33	3.82881258272672e-31	63.7783936695122
SPP1	1.09579680621183	10.3119102736025	12.9134898790179	7.43939872559752e-33	4.16675532342536e-31	63.6897811449812
HLA-A	0.674242041949924	11.1982758536144	12.8909127154822	9.23552704795504e-33	5.14880632923494e-31	63.475048595195
IL1B	0.887236499267236	4.80988541404945	12.8070851055047	2.05837073014666e-32	1.14225347154037e-30	62.6793278453627
CTSW	0.393250180617077	3.63098102442874	12.7967918467002	2.27085281798984e-32	1.25438576303824e-30	62.5817920696079
ITK	0.325721404748373	3.77496365332752	12.7944853027566	2.32138599527963e-32	1.27644429932225e-30	62.559941133194
LYN	0.87550147795501	6.46567994204569	12.7701380898462	2.92814956601527e-32	1.60276259427072e-30	62.3294046131598
MFSD1	0.737873534425402	8.43488532549183	12.738945869206	3.94147199486977e-32	2.1476563693313e-30	62.0343645130868
SIRPG	0.332152668785946	3.22257252847512	12.7326841110291	4.18359784686093e-32	2.26931915639186e-30	61.9751780486754
CXCL13	1.18073736380534	4.88447199698128	12.6885471955766	6.36616906606829e-32	3.43773129567688e-30	61.5583945168873
AIM2	0.8643075114187	4.45666480086173	12.6691141795264	7.65701776129525e-32	4.11633070899631e-30	61.375112636347
PTAFR	0.43816893144482	4.15380147580823	12.5997395503364	1.47850125918261e-31	7.91293873914533e-30	60.7219307208292
DAB2	0.997683227440171	5.94807281181985	12.5784859871689	1.80807466201483e-31	9.63399782300116e-30	60.5221754773629
PTPRCAP	0.435648566319614	4.47908780277557	12.5727705566394	1.90856102386313e-31	1.01246219600704e-29	60.4684864327092
IRF1	1.01545750702412	6.50834370293729	12.5704509328134	1.95091314778109e-31	1.03039018094648e-29	60.4467000205662
CD44	0.871182733786435	5.3304800910945	12.4514449874431	5.99946801425353e-31	3.15482942478781e-29	59.3316535844728
CYB5R4	0.742560286566572	5.3645906388111	12.4140916782819	8.52662305663776e-31	4.46424325426226e-29	58.9827601252881
PLAU	1.28138618683155	5.41672965459592	12.4083142035127	9.00263500272901e-31	4.69306193518886e-29	58.9288435270638
P2RY13	0.521125333624239	3.426010435785	12.3551576556247	1.48313930462584e-30	7.69826013202775e-29	58.4333708714065
GPSM3	0.355811088548453	4.52841623494818	12.3420026429658	1.67790250899779e-30	8.6718034392066e-29	58.3109192879434
TAP1	1.19729394724893	7.67068591718496	12.2794793158415	3.01339585000022e-30	1.55073986434627e-28	57.7298384800311
HLA-G	0.658034276721714	7.10671193647143	12.2646177513462	3.46262014400853e-30	1.77433496911279e-28	57.5919396530135
SELL	0.783120099926482	4.39748803382738	12.2603673613089	3.60294605580399e-30	1.83841849169456e-28	57.5525164937941
PTPN22	0.134626786600915	3.10891728271349	12.2409345898406	4.32015921985871e-30	2.19507836816619e-28	57.3723632962092
IL15	1.03593714044338	4.84185486025799	12.2309751735083	4.74113573993708e-30	2.39885531850094e-28	57.2800906095698
LCK	0.423752744974605	3.89944522447319	12.1941083355467	6.68686900014236e-30	3.36917474894202e-28	56.9388612002208
PYCARD	1.01337292729509	6.30779413624216	12.1920123492649	6.81877576390394e-30	3.4213207395388e-28	56.9194773054128
GPR18	0.38853850385768	3.7767881410208	12.171258291359	8.27312321276581e-30	4.13381534141601e-28	56.7276347655405
CXCL11	1.53939921772702	4.96276615822809	12.146507978013	1.04160977483606e-29	5.18308467296524e-28	56.4990740331035
APOL6	0.940238603440325	5.19650988352416	12.1086368815435	1.48105578335667e-29	7.33945421530082e-28	56.1498160939647
PSCD4	0.204240046026987	3.8802182063379	12.0620691881533	2.28142927554967e-29	1.12594144820365e-27	55.7211373154631
CFD	0.811784355211518	4.88259356668927	12.048025768455	2.59848072198906e-29	1.27717978996703e-27	55.5920307124305
SERPINF1	1.5818152722484	7.12597030241661	12.0324685324187	3.00112613082469e-29	1.46908784013784e-27	55.4490993739317
CCR2	0.322512049018121	3.65581247593194	12.0224119513645	3.29386268585682e-29	1.60585807542866e-27	55.3567568020568
ENTPD1	0.423599087829489	4.56285086475445	11.9755089724033	5.08154598543253e-29	2.45778405841371e-27	54.9266183816452
GPR171	0.43586111473608	3.62857831247099	11.9754968571283	5.08211452038709e-29	2.45778405841371e-27	54.9265073897261
ALOX5	0.439091177924067	4.24714904536064	11.9543125457753	6.17963851856001e-29	2.97660828161999e-27	54.7325222806585
TLR4	0.303319497863729	3.7527603749945	11.9470263447927	6.60925049614845e-29	3.17086033763425e-27	54.6658445865133
P2RY5	0.943435412776657	5.50862602045355	11.8894219764003	1.12355308775607e-28	5.36897868363437e-27	54.1394571212415
PSMB10	0.964160900490782	6.97474355282694	11.8887824281134	1.13018305279473e-28	5.37931396116763e-27	54.1336205746736
SLC2A5	0.553395984295721	4.12840428038427	11.830118612762	1.93741248325054e-28	9.185165796576e-27	53.5989689335902
NAGA	0.482167309340688	5.29370091224186	11.7691158001803	3.38829014008528e-28	1.6000701908591e-26	53.0445136889398
AP1S2	0.801684429917291	5.45067651418105	11.7127626071831	5.67079918350907e-28	2.66749077218032e-26	52.5337022509518
CD3G	0.446430754710024	3.71633284051987	11.7068052002136	5.98763843167925e-28	2.80321928350576e-26	52.4797796813585
SLAMF7	0.682047832348513	4.53650403612234	11.7064714479727	6.00590080671389e-28	2.80321928350576e-26	52.4767592166302
TMEM140	0.842250614968175	5.19249383903729	11.6727725729973	8.16611930119239e-28	3.79677253378219e-26	52.1720262998847
CXCR6	0.232730589504668	3.75719817269542	11.6226258230777	1.28884278643767e-27	5.96932493626245e-26	51.7194513162989
CD3E	0.287492697988562	3.50677102128764	11.6139169582358	1.39499077089647e-27	6.43619879813613e-26	51.6409630890966
GBP1	1.12235003506983	8.22027098564525	11.5796618532871	1.90384439892593e-27	8.75041765338397e-26	51.3325560894818
RAB27A	0.790216241238359	5.79160000046933	11.5614808847523	2.24505618717086e-27	1.02794549832363e-25	51.1690734083561
IGKC	2.26351738718436	6.51960793348668	11.392235482378	1.03456692109606e-26	4.71903593327223e-25	49.6541187753386
FOLR2	0.620065953187316	4.93727778025927	11.3731781806011	1.22782470781283e-26	5.57942080433287e-25	49.4843202763912
HK3	0.276130875132561	3.54918818704905	11.3719212112541	1.24176584879262e-26	5.62155802675216e-25	49.4731264723487
SDS	0.540720622122969	4.44950227966187	11.3378924136239	1.68526984613135e-26	7.60075636221489e-25	49.1703534172852
PSMB8	1.08477992932328	7.76893694827594	11.3203737092973	1.97180470871155e-26	8.85987772474048e-25	49.0146808966849
SP140	0.272542342666311	3.41406637374279	11.2904613293216	2.57731297498688e-26	1.15171783943495e-24	48.7491944116893
LAIR2	0.293640894957414	3.7869153814274	11.2902440778856	2.58232699424877e-26	1.15171783943495e-24	48.7472676693086
PGDS	0.617014987901842	3.85869910911826	11.2727174785176	3.02048374972975e-26	1.34216477174338e-24	48.5918989862833
CD38	0.830670208442272	4.15358995783323	11.2301674528671	4.41646843782793e-26	1.95526150471779e-24	48.2152799192614
COTL1	0.65890919948593	5.63984687966758	11.2176484566724	4.93803468925043e-26	2.17816167501662e-24	48.1046274934671
TMEM176A	1.09211866285661	6.2174095018095	11.2170919718845	4.96258985144281e-26	2.18100390478374e-24	48.0997105056206
IL2RA	0.171686940950558	3.49196601947398	11.1595825675049	8.27965888028706e-26	3.62558735405152e-24	47.592328102095
LGALS1	0.798695473801658	9.90672105247989	11.1588626756258	8.33280309126416e-26	3.63563821829721e-24	47.5859863408296
RNASE2	0.414486864294866	3.96630953914281	11.1488025068553	9.11194864447577e-26	3.96123052623744e-24	47.4973878501463
ICAM1	0.910485875601126	5.32928397248587	11.1245591063594	1.13000449893225e-25	4.89478927199359e-24	47.2840701376455
MSN	0.729987304867743	8.26904448194038	11.1239896151878	1.13572823820884e-25	4.9019496216885e-24	47.2790624263235
APOBEC3G	1.01282246450448	6.61534436744728	11.0727551230091	1.78821546545998e-25	7.69060379823896e-24	46.8291529042877
SIRPA	0.341942152056638	4.29050165343906	11.0719162146409	1.80153861427782e-25	7.72033024666672e-24	46.8217962152019
ATP8B4	0.212042966133247	2.99696933823337	11.0624567084608	1.95877524006599e-25	8.36438703577115e-24	46.7388649559403
BATF	0.48603578942629	4.15123725382781	11.0516492049276	2.15517532460417e-25	9.17053754730863e-24	46.6441665913159
PDE4B	0.627120059604513	4.28511890769455	10.9948718958224	3.55722446883682e-25	1.50831327653989e-23	46.1475603011693
TGFB1	0.413777446477551	4.28447011449778	10.982460922731	3.9682327298251e-25	1.6766827555282e-23	46.0392073753903
C17orf60	0.388628442322008	3.53174762516862	10.9544570956585	5.07726353380236e-25	2.13777648510658e-23	45.7949877415103
MGAT4A	0.665212280174202	4.7574387222816	10.886345128646	9.23207015447548e-25	3.87360936586041e-23	45.2025301100289
CAPG	0.727824167123483	7.26956290681393	10.8755627091021	1.0146582779166e-24	4.24253992453879e-23	45.1089429289981
TNFSF10	1.31034487337126	8.50047794006027	10.8292723091107	1.52110235176656e-24	6.33810191002524e-23	44.707789537659
IFNGR1	0.661678017149559	7.45221149012582	10.7863799007515	2.2115584570531e-24	9.18330584132189e-23	44.3369983170682
RASSF4	0.293782329931643	4.1287086238364	10.7848237348293	2.24175623045107e-24	9.27671083405214e-23	44.3235623734374
HCP5	1.25236212504993	5.68300195464398	10.7364998465701	3.41383048787804e-24	1.40785434024066e-22	43.9069151496813
CD96	0.278550803361939	3.44092388111182	10.7003185845685	4.67393577866183e-24	1.92093974903228e-22	43.5957017214239
CD80	0.18578406382993	4.02329175106694	10.693494121579	4.95892495999912e-24	2.03113518259556e-22	43.5370724100382
MAFB	0.932183169444793	7.93851211975328	10.6841863719363	5.37563981545098e-24	2.19435439517494e-22	43.4571456524146
C1orf54	0.626949744055143	6.0199670253688	10.6543035037771	6.96327565180464e-24	2.83282991212944e-22	43.200823918579
SLC11A1	0.185637981546673	3.93616685658345	10.6480843924316	7.34816558941714e-24	2.97934713898186e-22	43.1475341390771
CTSL1	0.578116536787984	7.70019114452302	10.6450707762586	7.54220351343429e-24	3.04775888284482e-22	43.1217181484335
RASGRP3	0.367278413259607	4.01683547020311	10.6351026514624	8.22101654716995e-24	3.3109525505358e-22	43.0363584618181
APOL1	0.965787744955398	5.51913270212907	10.6175830780156	9.56435404313439e-24	3.83913171291414e-22	42.8864520450065
PHF11	0.652065803589815	7.8691783172701	10.6055069082852	1.06151361206074e-23	4.24675977290214e-22	42.783210136833
TCIRG1	0.701249767830918	6.14044060088428	10.6030695705314	1.08407340011312e-23	4.32265294177557e-22	42.7623815037284
IFI35	0.953460198666509	6.01542605831207	10.5678527515526	1.46852787767378e-23	5.83630782275499e-22	42.4617584932548
F13A1	1.09535621173122	5.921964192282	10.5579713411842	1.59890678013745e-23	6.33356429158394e-22	42.3775176522213
IL4R	0.643384485221886	5.05405670274619	10.5543252473513	1.6498656464558e-23	6.51399413594123e-22	42.3464462673583
CTSH	0.679811170655579	8.03902519212651	10.5119207983562	2.37523387431052e-23	9.34724389361021e-22	41.9855684696106
STOM	0.507798160840342	6.13419970632411	10.4843769711874	3.00813611289519e-23	1.17993404141641e-21	41.7516408386005
IL18RAP	0.215579230850468	3.82148266247845	10.4684728909271	3.4471541027033e-23	1.34774771768679e-21	41.6167417460678
ADAM8	0.213218236488211	4.05539574570643	10.4652863292697	3.54248643034354e-23	1.3805379156698e-21	41.5897284592723
FN1	0.93399532932291	8.13547064545845	10.443144266681	4.28125600508405e-23	1.66306080042652e-21	41.402165604609
HMHA1	0.514999756427655	4.92159761402059	10.4343466492948	4.6155893216181e-23	1.7871680582291e-21	41.3277105368006
CCR7	0.337827567191844	3.48036756406005	10.4129027061641	5.54313240471585e-23	2.13943591082014e-21	41.1463920696831
TNFAIP3	0.828189080435554	6.56832272989307	10.3896559781166	6.75860431641743e-23	2.60022725809261e-21	40.9500930064829
FAS	0.706459572599294	5.12858424425757	10.3842136650828	7.07941683478851e-23	2.71497890205488e-21	40.904176830251
LAG3	0.344196186511089	3.63261153155261	10.3741579621083	7.71247734720098e-23	2.94836991158712e-21	40.8193775795634
CTSK	1.49155880095037	6.95356651592356	10.37313241492	7.78011838276061e-23	2.96481599889884e-21	40.8107320780637
TNFAIP6	0.982530312330548	4.90697553681474	10.356522041556	8.96141920893208e-23	3.40420852094511e-21	40.6707789101338
GNLY	0.787016883839921	4.06540707489668	10.3540747556694	9.14990725785294e-23	3.46487997481337e-21	40.6501708151815
FMNL1	0.291903366716494	4.07705722260712	10.3217551093013	1.20414298342579e-22	4.54554539385998e-21	40.3783004211323
EBI3	0.32438399571676	3.54354902846907	10.2969338889622	1.48632866778727e-22	5.59324056796697e-21	40.1698690904714
PLXNC1	0.317651787579627	3.88571414556936	10.2764717653166	1.76763250617363e-22	6.63109988764575e-21	39.9982802839691
TPP1	0.536277895557476	6.69363174127953	10.2691088449998	1.88129355568249e-22	7.03557049612686e-21	39.9365899074101
CCL11	0.834745828790089	4.43969422953393	10.2466894001839	2.27400991248037e-22	8.47790320931538e-21	39.748920300191
C2	1.00903324867352	6.47624541480742	10.2426704287764	2.35255821506015e-22	8.74367469930689e-21	39.7153055666911
A2M	0.778468293308249	8.71852432638536	10.2230812929262	2.77570704902147e-22	1.02846351644051e-20	39.5515814097227
TRAT1	0.22654377670798	2.98265258935081	10.2154334860162	2.96070442867618e-22	1.09364425552511e-20	39.4877157236104
OSTM1	0.596019932130157	4.89173237206197	10.1620564631019	4.64094041522957e-22	1.70905824098454e-20	39.0428190141595
MYO5A	0.238624729573487	4.0892406050634	10.1507991844009	5.10146863110666e-22	1.8729233309691e-20	38.9491794934743
TRIM21	0.556105080752814	5.14928218471847	10.1450816242505	5.35246160895222e-22	1.95909856215813e-20	38.9016454622173
LIPA	0.844022963007308	8.4463972967083	10.1396025092345	5.60447801010118e-22	2.04512497568601e-20	38.8561098506117
CD58	0.606549707889325	5.35219272836724	10.121011512023	6.55064419432008e-22	2.3831678969185e-20	38.7017218250459
LTB	1.01067119844395	5.13295214990878	10.1083760088587	7.28258859453104e-22	2.64147385106454e-20	38.596894491967
DSE	0.867385564188415	6.20405458970427	10.1049145471036	7.49689766124276e-22	2.71104028938995e-20	38.5681919781982
KMO	0.377819435114183	3.60199355466245	10.1035003776957	7.5862436199745e-22	2.73513609795608e-20	38.5564674698025
TNFAIP8	0.876966531761836	6.0925495108748	10.0659722273106	1.0384888633879e-21	3.73297996803497e-20	38.2457165991379
VAV1	0.455888235233409	4.31296261205165	10.0616513679282	1.07667147956244e-21	3.8587136776461e-20	38.2099855835507
UBE2L6	0.785401534694637	8.86186904579865	10.0386700124312	1.30441800264155e-21	4.66106872041826e-20	38.0201091573725
HPSE	0.87506114162277	5.1740921968435	10.0229810884409	1.48675124296975e-21	5.29688120350348e-20	37.8906451463146
SULF1	1.44028200472663	6.65504617864874	10.0102279763593	1.65343024659037e-21	5.87333540691482e-20	37.7855036913451
CD27	0.409443628434018	4.30615991924277	10.0023693708257	1.76524139970663e-21	6.2520696868433e-20	37.7207575137214
OSTF1	0.656437480929268	5.92443645403727	9.99270574925055	1.9130677575427e-21	6.75576596373289e-20	37.64118514654
PILRA	0.415236910677475	4.1712501782533	9.96150089917528	2.47950798125738e-21	8.73047810242731e-20	37.384578246855
PSAP	0.46832432009095	9.39322734937345	9.95413509293373	2.63584722742569e-21	9.25389863342862e-20	37.3240830376684
P2RY6	0.515109555520156	4.51378279985958	9.94104320592393	2.93824224265837e-21	1.0285556129678e-19	37.2166314862959
CD72	0.278686654513314	3.7356304244313	9.93898925069214	2.98871160943135e-21	1.04319029567456e-19	37.1997820179363
RARRES3	1.22640820013531	7.01639898598069	9.93523245067026	3.08325868365287e-21	1.07308095573838e-19	37.1689692547197
HNMT	0.344822885692937	4.63763224119716	9.92780213469052	3.27908351828217e-21	1.13612571493245e-19	37.1080491587042
CMKLR1	0.156813473998136	3.67702301140662	9.92764802246739	3.28327311739324e-21	1.13612571493245e-19	37.1067859290355
STK10	0.287894630189342	4.56394482780834	9.90075173693141	4.10206596865589e-21	1.41538906574654e-19	36.8865179591723
NOD2	0.442997638272276	4.26952218863599	9.88307529582465	4.74745680034015e-21	1.63339642256275e-19	36.7419687918346
FTHP1	0.435894159528841	8.50245325187285	9.8424431862716	6.63829385899016e-21	2.27744543162278e-19	36.410341093912
TREM1	0.590972985916683	4.46727987890211	9.81539020527447	8.29434467869311e-21	2.83751416536427e-19	36.1900399416558
TPST2	0.688689355791429	5.99727021038576	9.80509778798417	9.0268666843218e-21	3.07936341678762e-19	36.1063302490065
GM2A	0.270352889184401	5.06148605880393	9.79699024931857	9.64877637225849e-21	3.28221935239369e-19	36.0404312269622
INDO	1.33439113970221	5.39953057576052	9.7788974438113	1.1194090864854e-20	3.79716175195978e-19	35.8935004465747
PTPRE	0.47017022721023	4.7115684165733	9.76123200073856	1.29392069376276e-20	4.37679578491325e-19	35.7502133418923
CTSZ	0.325821405449206	5.60142817141886	9.73537923924924	1.59902533817045e-20	5.39368714908923e-19	35.5408266981786
HLA-DRB6	0.196332672702182	4.21319894860254	9.69222622258566	2.27500738903993e-20	7.6524131225751e-19	35.1921427273099
ICOS	0.194761522663318	3.66409832264054	9.675413335379	2.60929986581716e-20	8.75242032985242e-19	35.0565705291167
SLC15A3	0.721781908472542	5.05932582760153	9.66837166157776	2.7633857436449e-20	9.24352531249219e-19	34.9998359632416
IGHM	1.11384493976883	4.4892175471502	9.65675806984597	3.03746624764618e-20	1.01321796548907e-18	34.9063257639312
PSME2	0.516956457254818	9.44747033774768	9.65523276712495	3.07541067998587e-20	1.02304130962403e-18	34.8940499182509
SLC46A3	0.718630689884355	5.46514276651657	9.65389640549185	3.10904101151561e-20	1.03137939010113e-18	34.8832957601063
TNFRSF9	0.160528932821806	3.36690013586193	9.63806740745618	3.53623682957661e-20	1.16987263466378e-18	34.7559900449495
SERPINB1	0.869555275102686	6.74559377015384	9.62635504768353	3.88934208083965e-20	1.28316321472524e-18	34.6618825497753
S100A9	1.40663276738604	6.18053234295631	9.61899945560228	4.12874932634571e-20	1.35842621278293e-18	34.6028203358364
CD1D	0.282277323406194	3.36291907785672	9.61095010289488	4.40750621611521e-20	1.44619045924957e-18	34.5382221680739
NR3C1	0.637307632316674	6.67943535667727	9.59609026598907	4.97203388255557e-20	1.62699000037321e-18	34.4190633011845
LGALS9	0.638953598146725	6.39163453202095	9.5835793919827	5.50250587333643e-20	1.79569581915223e-18	34.318836345732
NFKB1	0.551736262301139	5.66078314527203	9.55456042663264	6.95881880340871e-20	2.26481340623372e-18	34.0866983199519
ECM1	0.833553238103494	5.06280735617146	9.54827092008749	7.32167979818889e-20	2.37648701158465e-18	34.036447701228
TM6SF1	0.365575928300122	3.93618614462356	9.54538902328565	7.49415329886071e-20	2.42592994690539e-18	34.0134299548347
CCDC109B	0.828327879206899	6.46305722147936	9.53635402142837	8.06141255346097e-20	2.60256112516829e-18	33.9412976334747
FAM49B	0.509923715983569	7.47636563323808	9.52538704091917	8.80743369377386e-20	2.83580525509157e-18	33.8538029615995
VNN2	0.618331991849998	3.93478097062078	9.52055405368817	9.15755111838694e-20	2.94067281513641e-18	33.8152669127655
C3	1.32190348851874	10.2460162323558	9.50829645907283	1.01086343376272e-19	3.23745145461987e-18	33.7175896466236
C22orf9	0.377133585264764	5.10951921974968	9.50643211852636	1.02616278333622e-19	3.27773268884212e-18	33.7027407001237
CTSD	0.531511097867772	6.18698433551772	9.50305788221536	1.05443881432053e-19	3.35914079419254e-18	33.6758708651852
RAB8B	0.286113839264961	3.96680902565655	9.48967755535382	1.1743749902998e-19	3.73135188210824e-18	33.5693837131685
PLEK2	0.586668746714899	5.05713906468803	9.4760534391916	1.31038866767702e-19	4.15255272004386e-18	33.4610607507308
TNFRSF14	0.490168927905452	4.67362309598557	9.45216512909355	1.58759937262909e-19	5.01781408010486e-18	33.2713837331322
CD244	0.156069534611903	3.50794151552368	9.43378106915669	1.8398577934988e-19	5.79988679301376e-18	33.1256327642206
CD93	0.579591557135307	5.4250711821396	9.41053520989066	2.21639152900654e-19	6.96861273950306e-18	32.9416133140204
WARS	0.697353763556892	7.10337434891752	9.40797275871239	2.26230974808898e-19	7.08959257088996e-18	32.9213472976991
CASP4	0.690429480533676	6.79229781542585	9.40773353581323	2.26664436122956e-19	7.08959257088996e-18	32.9194555140479
KIAA0247	0.623708665167137	7.03556593900328	9.35624988291472	3.41953524792529e-19	1.06678869055742e-17	32.5130852285588
TDO2	1.38116093116097	5.36808974958094	9.33896842801915	3.92433673906701e-19	1.2211075713655e-17	32.3770214457019
STK17B	0.56777263263545	4.34118723344131	9.33054874967713	4.19637539840179e-19	1.30239052957614e-17	32.3107924323546
C1orf114	-0.63714533375162	3.76248848251958	-9.2834282033624	6.10174530032355e-19	1.88887447060401e-17	31.9409008582623
SPHK1	0.419648839339272	4.21643684145502	9.27798015979938	6.37112327515821e-19	1.96720683280654e-17	31.8982173700444
CTA-246H3.1	0.846733071544921	5.08241410914456	9.27375015433572	6.58837327255653e-19	2.02908416747125e-17	31.8650886840182
PSTPIP2	0.568651357576406	4.17824403516846	9.26357360374831	7.14157064902965e-19	2.19384677947998e-17	31.785430334538
PTPN7	0.223421391531389	3.92749717219297	9.26146778204515	7.26166569702113e-19	2.22506306166739e-17	31.7689542581177
PDZK1IP1	1.42024269076902	7.02977012095107	9.24140065992418	8.51133047017684e-19	2.6013563838038e-17	31.6120776256916
RAP2B	0.360436780010756	6.12000451201508	9.2030339325659	1.15230252620802e-18	3.51291823306252e-17	31.3127973514777
STAT4	0.319778634921147	3.44751827192284	9.18973278448321	1.27965717844316e-18	3.89132114717489e-17	31.2092429501881
ADCY7	0.560477883354943	5.45367396742063	9.17702121120149	1.41436457985523e-18	4.29012047118807e-17	31.1103757591119
LILRB3	0.245925757844359	4.73675106293811	9.17290484071237	1.46092790376004e-18	4.42022457715538e-17	31.078380114193
MICB	0.541296957814474	4.77042453951563	9.17050757691538	1.48874155060596e-18	4.49308916100174e-17	31.0597513049132
PLSCR1	0.765095818663263	8.15248093156984	9.13711995692849	1.93527130048277e-18	5.82613425010337e-17	30.8006529017679
DCN	1.24970501899053	8.20267992000772	9.12786935883156	2.08092475251367e-18	6.24900146378294e-17	30.7289818393021
OSMR	0.514592048000575	4.4301539974357	9.0945015614801	2.70242004722845e-18	8.09515975341418e-17	30.4708785956237
MDFIC	0.443812600719076	4.64749023517172	9.08718896098814	2.86146320572589e-18	8.55030767328813e-17	30.414403171367
IGLV2-14	0.867813449266917	4.19000805032477	9.08000629277568	3.02669746524492e-18	9.02165615754439e-17	30.3589621676104
HEXB	0.493251051422041	8.52080147957301	9.06495107033576	3.4043171620962e-18	1.01221696952994e-16	30.2428547579542
LYL1	0.232081815387787	4.2792914932484	9.04407119844465	4.00636500811433e-18	1.18829180856435e-16	30.0820507154532
TAP2	0.278502088704152	4.13447883330526	9.03662728405306	4.24557357663832e-18	1.25614734668006e-16	30.0247851759092
MAPK8IP1	-0.232508632645107	4.20688345326939	-9.03133220088323	4.42428658357946e-18	1.30581517253588e-16	29.9840706176158
ARHGAP25	0.341183232184342	4.69011381935997	9.02594542465678	4.61373753561942e-18	1.35840164801783e-16	29.9426682333146
RNASE1	0.959521081872007	8.55459217324453	9.02405419214879	4.6821391275091e-18	1.37517852130401e-16	29.9281364724748
IFT81	-0.536892306069697	5.51291371460737	-9.01599072760848	4.98522304393694e-18	1.46063396338415e-16	29.8662028516357
TNFSF12	0.28988010547652	4.13467694958338	9.00569756526754	5.40049040520766e-18	1.5784637247454e-16	29.7872000598404
THBS2	1.46151663812589	6.83363321417162	8.99440195200057	5.8956922955122e-18	1.71902970030407e-16	29.7005763511246
FTH1	0.478205925910588	11.2090785549393	8.97704815418477	6.74540239447844e-18	1.96203226169829e-16	29.5676430682987
FTL	0.26800517480754	9.48499980909956	8.97594482698519	6.80335101275622e-18	1.97411934688218e-16	29.5591975045513
BLNK	0.757888320981943	5.10812028584718	8.96298878718753	7.5218355642784e-18	2.1773544198327e-16	29.460078642716
SLC43A3	0.642707605251386	5.61715013989326	8.94719451955818	8.49998143757374e-18	2.4545989561454e-16	29.3393831099403
PRDM1	0.224812697631683	3.75798139835604	8.92468601265644	1.01151392102309e-17	2.91403125286127e-16	29.1676395909512
LILRA2	0.126485116846549	3.90611748809273	8.91847571970447	1.06119418170914e-17	3.049856882134e-16	29.1203080219389
GRN	0.564116537788133	8.20010440228108	8.9069552312937	1.1598357362238e-17	3.32541474657309e-16	29.0325668469501
NLRP3	0.0877123342962207	3.15047609049453	8.90534374477605	1.17433863964822e-17	3.35899902580615e-16	29.0203000238199
DTX3	-0.0801852303823298	3.43648231740966	-8.885658124786	1.36667815898264e-17	3.89989061385522e-16	28.8705780742987
HAMP	0.393136126933782	3.85463678956469	8.88451609245456	1.37874736783677e-17	3.92502974077788e-16	28.8618994026841
BIRC3	0.863592853190434	5.05843980365479	8.87538008521347	1.47917389249151e-17	4.19253387048035e-16	28.7925005037504
CNN2	0.578552831838431	5.91214854563579	8.87533589100997	1.47967687672658e-17	4.19253387048035e-16	28.7921649193919
NR1H3	0.523016385906911	5.2889603121753	8.85717469904196	1.70137906374374e-17	4.80939124075168e-16	28.6543604002453
SERPINB8	0.42603076629154	3.80934086498569	8.85199221551588	1.77046756444285e-17	4.99296730937256e-16	28.6150733420007
FAP	1.1337007317183	4.57763475378711	8.85072207014879	1.78781944068679e-17	5.03012189363325e-16	28.605447201636
SFRP4	1.0838344202352	5.10555791620493	8.84024390187531	1.9375380844017e-17	5.43865585369818e-16	28.5260731558192
FASLG	0.11850853677344	3.52941709067463	8.83705479059866	1.9855222407807e-17	5.56038577290261e-16	28.5019283692725
WDR6	-0.318538736417674	5.29161734204207	-8.8225714795216	2.21866897214231e-17	6.19888904003196e-16	28.3923533849782
OLFML3	0.881022395388884	7.07116806600106	8.81027296812319	2.4377755141997e-17	6.79529924583167e-16	28.2994085708591
MAN1A1	0.357898702479408	3.84750409941761	8.80298209075202	2.57764062332959e-17	7.16857930395727e-16	28.2443522500703
HLA-DQA1	1.81980913405411	5.83219230385281	8.80040911349466	2.62887196200016e-17	7.29421109825021e-16	28.2249304596259
POSTN	2.04485225765609	6.93115301498981	8.7949070591166	2.74183096013485e-17	7.59014446481468e-16	28.1834125426823
PSME1	0.476018092029825	9.9568097115277	8.7943442832966	2.75365227626277e-17	7.60538548411841e-16	28.1791669442736
FAM130A2	-0.369750986241388	3.84909180207965	-8.78121936158346	3.04411097024869e-17	8.38837169421846e-16	28.0802073266349
PRKCH	0.463948293464905	4.70378934906595	8.78057583081268	3.05910720932886e-17	8.41044954674387e-16	28.0753579410595
FAM129A	0.965198170331624	5.34443092841004	8.77993456050615	3.07412349596939e-17	8.43248180830603e-16	28.0705258428563
LITAF	0.639102113600415	7.88014477225783	8.77919765637575	3.09146928392954e-17	8.46036119474998e-16	28.0649734373522
IGL@	0.45384510817784	3.92089759705624	8.77890695848196	3.09833855413116e-17	8.46036119474998e-16	28.0627831865481
ARHGEF4	-0.139472085233924	3.53024738742598	-8.76883545104845	3.34589004443458e-17	9.11565789933965e-16	27.9869319657094
HOPX	1.07094780380677	6.98633820014434	8.76261161819391	3.50855062547434e-17	9.53723851737291e-16	27.9400898456046
NAGK	0.533107726998251	7.60997382403365	8.74922618124637	3.88536462589736e-17	1.05377389245622e-15	27.8394286239519
SAT1	0.621025845525658	9.12980497647938	8.74739341305434	3.93998293235828e-17	1.06618594317884e-15	27.8256544378714
FAM105A	0.504034792277869	4.28901511643761	8.73961381601626	4.1804054627034e-17	1.12870947492992e-15	27.7672098965141
SLAMF1	0.15924383555219	3.31217719609629	8.72048285126045	4.8351421389038e-17	1.30256782184965e-15	27.6236468778565
P2RY10	0.139264809085125	2.93356926995903	8.71870890364874	4.90076443325012e-17	1.31729922556245e-15	27.610346255093
ITGA5	0.545999665185323	5.47230489765811	8.71475928856184	5.05005157091736e-17	1.35440358612443e-15	27.580740014153
VCAN	1.25704474292315	6.09500369449539	8.70932306067674	5.26291354693911e-17	1.40835566516091e-15	27.5400059604068
CHST11	0.462628554346796	3.87539833332244	8.70363717721018	5.49505140336756e-17	1.4672152771475e-15	27.4974208235652
OLFML2B	0.709974219333054	4.93133256719653	8.70059832034737	5.62324394979525e-17	1.49812176202289e-15	27.4746691476994
TMEM51	0.421949589775287	5.45831710400545	8.66272233248831	7.4922105630135e-17	1.99163796026068e-15	27.1915761561346
SMO	-0.279629272105903	4.48185720485164	-8.64330641520779	8.67654081003347e-17	2.30138556022958e-15	27.0468039169334
CD1C	0.340109093476	3.88138963879147	8.64278160298471	8.71100023865615e-17	2.30542368585852e-15	27.0428939887365
HSPA6	0.342743721998313	4.26560048876468	8.64249228562363	8.73005481441192e-17	2.30542368585852e-15	27.0407386054194
PLAC8	0.658799132157323	4.5472749151922	8.63471356486821	9.25811141765344e-17	2.43952248777643e-15	26.9828075718985
ATP6V1B2	0.574977481203855	6.97185872945122	8.61955902821237	1.03792498403415e-16	2.72897219601294e-15	26.870054728847
VAMP8	0.41494256442267	9.93153638882526	8.61504781835494	1.07382144809415e-16	2.81720215205878e-15	26.8365181674687
RASSF2	0.593250591692329	5.2458593964549	8.60732867721773	1.13811412287974e-16	2.97938484080824e-15	26.7791632531327
MAN2A1	0.661453630443867	6.31200078080443	8.59355855575158	1.26239802580322e-16	3.29756985395279e-15	26.6769409950019
CTSB	0.493792804418735	9.467015581498	8.5927741992032	1.26986810300605e-16	3.30990296458851e-15	26.6711219195528
TGFBR2	0.409454454190394	5.15553770543826	8.58505540556073	1.34575290041292e-16	3.50012017856854e-15	26.6138774463185
NCK1	0.502477982413454	7.36901413889589	8.55561740390246	1.67862066616582e-16	4.35645475473466e-15	26.3959019125676
RNF19B	0.437079465430261	5.15816107825357	8.55136264930903	1.73303230433886e-16	4.48799462555882e-15	26.3644424563464
OAZ1	0.308579086072882	10.2324939448845	8.55001416521275	1.75063861108859e-16	4.52386054822506e-15	26.3544742103653
AXL	0.389894455928448	4.8697721460048	8.54897193977068	1.76436738494257e-16	4.54957431466347e-15	26.3467706712606
ATG7	0.414301910981425	5.05220382618459	8.53916108223586	1.89893356918594e-16	4.88610214532843e-15	26.2742879728676
GCH1	0.642735082227824	6.25317797648168	8.52950363111805	2.04129675217591e-16	5.24121439012842e-15	26.202998004039
THBS1	0.653976981740071	5.28037572088866	8.52079393533344	2.17871215947899e-16	5.58213868605233e-15	26.1387547925561
RTP4	1.09220992038145	6.84669166920398	8.51607935717919	2.25687129342654e-16	5.77011552344849e-15	26.103999814777
SECTM1	0.567853030721098	5.59006130583684	8.50446997110806	2.46135211208974e-16	6.27957672325945e-15	26.0184776144832
IGHD	0.232229521744666	3.79787796108541	8.5037775500348	2.47411098238109e-16	6.29878318178289e-15	26.0133794940758
KIAA0513	0.27015492320713	3.9356278630207	8.49819896198401	2.57931917405819e-16	6.55277668649974e-15	25.9723168567617
CRLF3	0.425226701855464	6.94715310781643	8.49442651804826	2.65295985233857e-16	6.725672114076e-15	25.9445599951151
RTN1	0.519427411855183	4.20484422605741	8.47274213122556	3.11838742508858e-16	7.88899608674719e-15	25.7851859951786
RFTN1	0.733025707145858	7.09411816203528	8.45978272327961	3.43418096913728e-16	8.66968705038807e-15	25.6900807885425
LAP3	0.695378581489964	8.64544923611123	8.44254316186184	3.90374974281024e-16	9.83450928931399e-15	25.5637306094405
RSU1	0.463798846252645	7.38028680546262	8.43451854926349	4.1434522625009e-16	1.04165870866463e-14	25.5049822039841
YWHAH	0.592489768404262	6.9754080440899	8.4296620969241	4.29552754524965e-16	1.07764047291451e-14	25.4694479541502
FKBP15	0.21057016004308	5.0857141470755	8.42814032640653	4.34430619463769e-16	1.0876119583332e-14	25.458316388271
RAB32	0.661027938385684	6.98401670387712	8.42438954467521	4.46688393817574e-16	1.11597959301893e-14	25.4308861952827
CYBA	0.597146808057238	8.82001811189605	8.41720315509237	4.71136814907473e-16	1.17462309008608e-14	25.3783558593045
COLEC12	0.949626398993065	5.40387444934595	8.40890061342578	5.01032934415788e-16	1.24657822236259e-14	25.3177079200271
CHST10	-0.384831669573213	5.17025157535097	-8.40833285151109	5.03144534943501e-16	1.24925082263704e-14	25.3135621764435
KIAA0895	-0.603408089210117	4.92820941048704	-8.39872913318104	5.40224830995738e-16	1.338557081245e-14	25.2434680186115
IL13RA1	0.628427954826718	6.66459816649541	8.38813163687175	5.84282326795269e-16	1.44360339392667e-14	25.1661892307437
CX3CR1	0.994026308290592	5.78496766718515	8.38796150985179	5.85017817834426e-16	1.44360339392667e-14	25.1649492223612
IGKV1-5	1.54900354578386	5.08207224619719	8.32694255197811	9.17516945816968e-16	2.25945584080326e-14	24.7213994247385
CBFA2T2	-0.216427057833998	4.54242568703812	-8.32610369215562	9.23195909071585e-16	2.26880104837552e-14	24.7153184299155
IL18	0.60432441909168	4.46840064057655	8.32204663387453	9.51155685655491e-16	2.3327529056341e-14	24.6859147452259
NFKBIE	0.479718018839107	5.30605365617032	8.28961326853291	1.20691596223077e-15	2.95400040999653e-14	24.4512353714581
CD7	0.157695749012005	3.66049410495686	8.28876893791892	1.21441078368124e-15	2.96631534626562e-14	24.4451351121416
CD40	0.399002671276462	4.81482659799498	8.26146156328708	1.48324836329566e-15	3.61166596764076e-14	24.2480896916276
SH3GLB1	0.44019305089339	7.6691912892756	8.26133555621924	1.48461605545771e-15	3.61166596764076e-14	24.2471815684376
ADAM19	0.144036839240337	3.6771315756973	8.24656212123311	1.65391485093036e-15	4.0154118215531e-14	24.1407821526705
KLHL23	-0.589572318766889	6.10033323489249	-8.22956548629397	1.87238463940222e-15	4.53667119269247e-14	24.0185468887616
MVP	0.545100898824518	6.57330022240151	8.22694479953242	1.90851651814145e-15	4.61493090591553e-14	23.9997163669349
ARRB2	0.294440261182501	4.97771127875774	8.22054215986187	1.99971384357993e-15	4.82576234556905e-14	23.9537300816181
MARCKS	0.576961799181539	6.92340479943085	8.21798817570916	2.03728159402248e-15	4.90658899104374e-14	23.9353938254404
CRTAM	0.371873934711277	3.11524997399265	8.21428238457045	2.0930348104762e-15	5.02438034297308e-14	23.9087957785345
CTSO	0.672040649989467	6.52007846371979	8.2141840294601	2.09453490464415e-15	5.02438034297308e-14	23.9080899640682
CDCP1	0.700464985061361	5.67454482248406	8.20752363741045	2.19862820030939e-15	5.26359459008463e-14	23.8603084660031
JAK2	0.249108629135779	3.75925625059981	8.17161507111718	2.85432790629506e-15	6.81980489039785e-14	23.6032013854559
S100A8	1.11041503349289	5.28994258522121	8.17077917864562	2.87169450099631e-15	6.84771191702922e-14	23.5972264190775
RAP1A	0.325671946016995	7.95535772473018	8.16488441725075	2.9971636196055e-15	7.13277555480027e-14	23.5551036349134
MYD88	0.468356476627905	7.96278054886475	8.15147040229847	3.30321556362296e-15	7.8456256049601e-14	23.4593348230217
ITM2A	0.637043348571428	5.11094643576442	8.14897667961609	3.36342274347963e-15	7.9729009206657e-14	23.4415440279256
PMP22	0.790406908529307	6.9835471963203	8.14832278662963	3.37938856233151e-15	7.99500924707191e-14	23.4368796806808
BMP7	-0.484482112983792	4.49646228662157	-8.1405706887398	3.57446872924978e-15	8.43995145835801e-14	23.3816038762698
MMP12	1.14077539243663	4.1774740638277	8.13798374263758	3.64201206374745e-15	8.58260455413832e-14	23.3631666347092
MARCO	0.391598778999541	3.87279610799612	8.12125932703527	4.11012701551281e-15	9.66682607828228e-14	23.2440775993079
IRF2	0.324054862067159	5.50270033806683	8.12071561056598	4.12630353524782e-15	9.68595461431856e-14	23.2402090683796
SIGLEC7	0.143713159045466	3.94417722867865	8.10016245919014	4.78615309108791e-15	1.12130069110663e-13	23.0941169275018
TAPBP	0.377494593257052	6.521808106639	8.09557721287965	4.94701484878271e-15	1.15673694774838e-13	23.0615629904547
HYDIN	-0.114907587207271	3.3420801866451	-8.09306075140914	5.03755576144029e-15	1.17562493176868e-13	23.0437027418964
TSPO	0.543715614152247	7.50259118835535	8.08969184756959	5.16133349134113e-15	1.20218139076847e-13	23.0197989546146
LSM14B	-0.324723953628723	4.59626445944336	-8.08051585423206	5.5139075298622e-15	1.281823831556e-13	22.9547295162175
GLUL	0.440289219583241	8.02936455663753	8.06986941214143	5.95286615901883e-15	1.38120258741628e-13	22.8793026108971
RNF130	0.431043490566762	7.84195514861101	8.06398393109531	6.21015753329288e-15	1.43812917338294e-13	22.8376379579444
NUPR1	0.815728990133009	6.83416712755029	8.05670141113301	6.54376418538312e-15	1.5124761673778e-13	22.7861151570734
BTN3A3	0.691327349907563	5.58892423463046	8.05520728137514	6.6143657683622e-15	1.52586575828769e-13	22.7755487515344
RIN3	0.155265203984007	3.88386996242379	8.03050005738659	7.89705023111814e-15	1.81828449107313e-13	22.601035652534
PTCH1	-0.191671852323606	3.87590968913014	-8.02876688079569	7.99573207094753e-15	1.83749247325096e-13	22.5888090454081
CLEC10A	0.210835457324848	3.27161137178568	8.01634218513216	8.73970478090423e-15	2.00463857088855e-13	22.5012182244449
SALL2	-0.600040217626208	6.19999477828317	-8.01447567382862	8.85722132236206e-15	2.02773116281148e-13	22.4880686993583
ALDH1A3	0.770733743983405	5.03984673932889	8.00813299869746	9.26833785804203e-15	2.11782399405203e-13	22.4434020707468
LRP6	-0.464621989923344	5.72369976537388	-8.00396256684475	9.54886260715205e-15	2.17779173324479e-13	22.4140475188021
IGLV3-25	1.11351102173836	5.15873797152622	7.99981644446697	9.83605755500416e-15	2.23905113567788e-13	22.3848755800753
COPZ2	0.664599067101718	5.01757027234661	7.99677288526848	1.00522911490044e-14	2.28395641540209e-13	22.3634685326067
FAM26B	0.581938458025163	5.70272751650967	7.9939661870837	1.02558523734925e-14	2.32581872470049e-13	22.3437329432944
TRO	-0.439974533463599	4.37936792914164	-7.98885584087327	1.06369937826119e-14	2.40771953252279e-13	22.3078125283573
SGK	0.69765793259837	8.06222450210521	7.98221379616757	1.11533352329317e-14	2.51985859052465e-13	22.2611519539347
VDR	0.308900656900732	4.60951215947159	7.9790271259714	1.14097684926259e-14	2.57296689491014e-13	22.2387759671538
SH3BGRL3	0.458755863670719	7.96723082993371	7.96892559211275	1.2261725502108e-14	2.75991959806326e-13	22.1678904788225
ADAM12	0.290925067709965	3.96899120015309	7.96581022809168	1.25369250225162e-14	2.81659796867798e-13	22.1460428203019
STAT3	0.4234835939515	8.33219326070225	7.96508294450394	1.26020431941279e-14	2.82595538442621e-13	22.1409434073767
P2RY14	0.2180303339887	3.45711535175632	7.94998457879691	1.40318678504816e-14	3.14073889694236e-13	22.035159961412
NT5E	0.865313027752269	4.89477289668219	7.94561869341969	1.44743782812395e-14	3.23377482862126e-13	22.0045998236638
OPTN	0.565023373306188	7.23719894581753	7.94354558711577	1.46892963589008e-14	3.27571308803489e-13	21.9900930624686
WISP1	0.183883642643282	3.45406528733245	7.93175895287072	1.59724291851502e-14	3.55526787888315e-13	21.9076698075707
ACSL1	0.660426289315148	5.73935598273711	7.92114961486028	1.72216303572912e-14	3.82625226499079e-13	21.8335591676307
CD302	0.631647168662642	5.2197198137192	7.91755825342349	1.76659645113026e-14	3.91774483692645e-13	21.8084891675768
LXN	0.697247387329519	7.13697620170984	7.90670947149292	1.90780655417614e-14	4.22312619952005e-13	21.7328104655129
C1orf183	-0.149130386846929	4.64124977808485	-7.90632039781231	1.91307254432083e-14	4.22701276673605e-13	21.7300978461842
COL10A1	1.16057439489665	5.55222120406791	7.90317890158233	1.95612053538749e-14	4.31421309288207e-13	21.7081990908369
ADRB2	0.194923884587285	3.53727336160553	7.89754117423733	2.03578471450062e-14	4.48170375356791e-13	21.6689162793287
MMP2	0.975799759285271	7.03863033849578	7.89443088996136	2.08109642065279e-14	4.57309545574834e-13	21.6472534742966
FMO1	0.859182642274746	4.60067717219859	7.89199465460733	2.11728215380185e-14	4.64413692096209e-13	21.6302899075044
PCP4	-1.49898307211242	6.05648807960552	-7.89093645559715	2.13319248777589e-14	4.6705279886904e-13	21.6229228892971
STX12	0.36482129246353	6.67951726584694	7.88106248454146	2.28745352922211e-14	4.99918609780265e-13	21.554218260839
IFI16	0.738185086589528	8.72281666680113	7.87195669315525	2.43944318916342e-14	5.32169834853367e-13	21.4909171183661
G0S2	0.584089370153818	5.2285084393697	7.86284754904091	2.60145075943666e-14	5.66485895933749e-13	21.4276487608328
STAP1	0.158609367019853	3.12088789207441	7.85392836747979	2.7703527130828e-14	6.02176667345542e-13	21.3657542129996
SOX12	-0.460203769699591	5.87146855537718	-7.84490631289913	2.95220390055318e-14	6.40548457125432e-13	21.3032005974852
KCNMB1	0.281843575386699	3.58248055020972	7.84149640070344	3.02395982675197e-14	6.54937486218476e-13	21.279572640215
FLT3LG	0.125032896376722	3.21937229714613	7.83873647648572	3.08329557486254e-14	6.6583748510604e-13	21.2604543521811
PACRG	-0.451655145705827	3.59856880892904	-7.83864206161559	3.08534559615654e-14	6.6583748510604e-13	21.2598004217479
MAF	0.405433581957585	4.62714672774729	7.82980052292769	3.28340132771219e-14	7.07311606230951e-13	21.1985895080517
SGPP1	0.284340778502097	3.54493697711969	7.82048738030979	3.50558902717153e-14	7.53826840449992e-13	21.1341710265296
TRIM6-TRIM34	0.378006982014484	4.53714755247139	7.81858664619956	3.55272577222019e-14	7.62601136347157e-13	21.1210309964037
GPX3	1.17974124964638	8.46619129279882	7.81801093723245	3.56712589396543e-14	7.64329715571738e-13	21.1170515274969
IL17RA	0.289336056527955	4.69601164326059	7.80694778971587	3.85530342851994e-14	8.24610370981121e-13	21.0406235888314
TMEFF1	-0.707780842724214	5.0027088503664	-7.80376878890147	3.94227821294946e-14	8.41718337594636e-13	21.018677383395
MR1	0.239688225714146	4.09982217248198	7.80123546356848	4.0129712339701e-14	8.55295568132175e-13	21.0011935180615
ARPC1B	0.49457532623819	8.59264985822285	7.80073213477522	4.0271649265064e-14	8.56804241077563e-13	20.9977202907067
SKAP2	0.593201199105092	4.91022375130775	7.78837216214793	4.39167863157919e-14	9.32708890325866e-13	20.9124842728285
IL10	0.16648376813135	3.56167228281365	7.78787877760561	4.40688576051254e-14	9.34290815635423e-13	20.9090839879381
AMPD3	0.192014565567493	4.64093234281056	7.77870188676665	4.69939368068486e-14	9.94553580014185e-13	20.8458693708345
RIPK2	0.45868019645492	6.04734335649599	7.77297595250121	4.89152166665249e-14	1.03339831420753e-12	20.8064556280992
ITGB7	0.258185063166334	3.99291524158274	7.76431693454665	5.19687488470091e-14	1.09598541789086e-12	20.746894897846
ZNF219	-0.338566297777495	4.86441898303417	-7.75549802103078	5.52718258461863e-14	1.16360721475485e-12	20.6862869907256
ACTB	0.291340614356635	11.0015701230904	7.74744989948929	5.84664394798136e-14	1.22871355011503e-12	20.6310227596615
RND2	-0.178071333716272	3.50121382027315	-7.72571904039683	6.80304137209274e-14	1.4272164495251e-12	20.4820244829881
FCN1	0.315572282432367	3.9160844393695	7.72333986561738	6.91669157857125e-14	1.44655959567766e-12	20.4657312588841
IQGAP1	0.474626568212129	8.38360927134752	7.72328636551256	6.91926861908596e-14	1.44655959567766e-12	20.465364920519
TLR3	0.538536114677865	4.73353682970453	7.7206813758527	7.04590019941293e-14	1.46970850756735e-12	20.4475298047877
SPINK5	-0.401429261736869	4.39723561492859	-7.72050806708125	7.05440555866074e-14	1.46970850756735e-12	20.4463434078715
CSTA	0.892196489513422	6.26318047121302	7.7123512041265	7.46637588667489e-14	1.55285144088668e-12	20.3905283689019
SLC4A8	-0.15832696702532	3.32143253781595	-7.69967274104148	8.15426311981471e-14	1.69299373256567e-12	20.3038640505546
PML	0.236179367847727	4.43457986207803	7.6979475570215	8.25257037507449e-14	1.71045529185279e-12	20.2920800015904
FBN1	0.779883743337962	5.56219061150576	7.69717951491176	8.2967112926671e-14	1.7166494396271e-12	20.2868344684271
CALCOCO2	0.458919652466665	7.13377736598699	7.69352886382323	8.50972526015241e-14	1.7577034576802e-12	20.2619069930623
SNAI2	0.881889420417608	5.22122522936587	7.6905064830273	8.69015317475013e-14	1.79189768031406e-12	20.2412764274357
NECAP2	0.353152323200156	7.0469850547154	7.68643872389113	8.93895449967122e-14	1.84004940316309e-12	20.213520104313
PLCH1	-0.152527982305519	3.62777535917524	-7.68008161628236	9.34191507871108e-14	1.91971572317131e-12	20.1701652429244
GALNACT-2	0.432421558287921	5.90318530156058	7.6569318810902	1.09665192240806e-13	2.24972443775773e-12	20.0125216732216
CTSC	0.549592626069879	8.68825197962613	7.656415951688	1.10057311454465e-13	2.25392881723582e-12	20.0090125421881
CXorf21	0.284187591662695	4.75677950292047	7.65178379898925	1.13640353748978e-13	2.32335677393073e-12	19.9775148546759
SYNGR2	0.503425655647458	8.49533662661256	7.6494489989054	1.15489705403005e-13	2.35716446180168e-12	19.9616443107157
THBD	0.380743924824666	4.22114125443098	7.63910579674277	1.24045653670984e-13	2.52750890271742e-12	19.8913828530509
CFB	0.502041077163445	6.35765290338956	7.63747474400632	1.25450736039086e-13	2.55182054625451e-12	19.880309849731
RP4-691N24.1	-0.485356708398109	5.32831398157244	-7.63396989469231	1.28523310959339e-13	2.6099118222131e-12	19.8565221124871
LUM	1.24369071354047	8.10108229594081	7.63018978444114	1.31920375297673e-13	2.67438579012555e-12	19.8308756804948
NBL1	0.749291037522337	6.82660227042895	7.62781362802741	1.34100898974823e-13	2.71402189152071e-12	19.8147595372732
RSAD2	0.979683954835625	6.05833395488103	7.62104310089523	1.40510735223548e-13	2.83897696906369e-12	19.7688602685587
COL5A2	1.20909986918511	7.06544796268008	7.61940552625405	1.42105877581183e-13	2.86639694779331e-12	19.7577634673161
PIK3CD	0.204528807188273	4.36872731830085	7.60254862075422	1.59599688294452e-13	3.21387867297958e-12	19.6436430002614
CH25H	0.469690088883295	3.69225476198056	7.59051986260158	1.73364285767575e-13	3.48522993190842e-12	19.56232941041
RPS27L	0.341904170515834	8.38255898643384	7.58450006063947	1.80685634477461e-13	3.62636068396264e-12	19.5216736923807
DUSP10	0.566829313344637	4.92757487194577	7.56619409446	2.04873458975164e-13	4.10496870711968e-12	19.3981961920752
CCL18	0.648024820253822	4.06867148057575	7.54819177658484	2.31764127864786e-13	4.63605253778696e-12	19.2769944427172
GFPT2	0.496159314245575	4.54507332383678	7.54105268111485	2.43366011713873e-13	4.86005557721138e-12	19.2289926077002
CAP1	0.334907533350215	9.8271870203868	7.53986202822031	2.4535587602706e-13	4.89168122370506e-12	19.2209903590554
FAM49A	0.361754888684825	4.52133953300711	7.5381548263651	2.48237020419072e-13	4.94094247915118e-12	19.2095181678577
MMP19	0.196670375141913	4.43073830182398	7.53331850870432	2.56581222108805e-13	5.09859913636012e-12	19.1770297437144
KIAA0888	-0.377678011108191	3.99126775387029	-7.51919815296187	2.82557269995737e-13	5.60552659849862e-12	19.0822684265635
OAS2	0.704148003683939	5.40709185783526	7.51205946488023	2.9665908919582e-13	5.87560650015801e-12	19.0344139518073
PLCB4	-0.581537696654801	4.61966446623413	-7.50439590122751	3.1256989717341e-13	6.18056929681807e-12	18.9830806528298
ACP2	0.423414399530687	6.50415918372409	7.49888372011533	3.24531057640088e-13	6.40656228869170e-12	18.9461835193482
C10orf10	0.459278018293853	5.4201525289048	7.49168178620646	3.40840596819535e-13	6.71751631244e-12	18.898007698005
GSTO1	0.394873820788238	9.81324908085978	7.48261540988364	3.62524466241954e-13	7.1332019975255e-12	18.8374118008279
LMO2	0.512514109730684	5.37628032812	7.47776568915927	3.74675640888747e-13	7.36026764695317e-12	18.8050219607849
INHBA	0.559640713247351	4.30147238873282	7.47339279659475	3.8597557540222e-13	7.56989882572237e-12	18.7758308730114
KLRD1	0.152086976899147	3.59774596915943	7.45729630337906	4.30537856340668e-13	8.43014124561679e-12	18.6684950769886
EAF2	0.403801882043131	4.37295056001449	7.45603480458366	4.34237079446558e-13	8.48877095892118e-12	18.660090758795
GYPC	0.616774213364865	6.06833814570929	7.4409018496069	4.81129299199652e-13	9.39020911014945e-12	18.5593597734568
AP1B1	0.246861584609023	5.32735159816374	7.44053258082069	4.82333775506916e-13	9.39848434410078e-12	18.5569037889062
RARRES1	1.22424567996467	6.55549691001384	7.4378298358523	4.9124043938011e-13	9.556570874015e-12	18.5389309196144
CACNA2D2	-0.604525286380857	4.48421415546687	-7.43572951289769	4.98273555148901e-13	9.67775830823074e-12	18.524967625889
ALMS1	-0.37420769364982	5.64811840480397	-7.43067285321097	5.15615623351305e-13	9.99845947889923e-12	18.4913628746629
HEPH	0.717489837055029	4.81524204508313	7.42889574812182	5.21850384334328e-13	1.01030905597331e-11	18.4795571520695
ZNF428	-0.289091148955795	4.6345282682006	-7.42145474111097	5.4877260832656e-13	1.06072548145561e-11	18.4301490072572
HERPUD1	0.454907664916615	8.49927857286892	7.42038707426244	5.52746094272859e-13	1.0666936646208e-11	18.4230629253059
PTPRO	0.377908801943353	3.86477074894925	7.40217387211932	6.25061825212496e-13	1.20431911987342e-11	18.3023063108126
PAPSS2	0.509199099612027	5.21965959991516	7.38645665135566	6.94900568869539e-13	1.33674003998834e-11	18.1982870153739
EDEM1	0.291204624238688	5.34258287036057	7.38591251940601	6.97451246088212e-13	1.33950684296559e-11	18.1946889872328
POU2F1	-0.310368487185149	5.16690188763088	-7.38423909795744	7.05353506114489e-13	1.35252657971826e-11	18.1836249384497
MICAL1	0.273435028863179	4.25216375076361	7.36690613833045	7.92570316890118e-13	1.51735004069806e-11	18.0691424948896
OGFRL1	0.35091648898973	4.54107835854173	7.36428144223991	8.06671812595058e-13	1.54189555036027e-11	18.0518252157823
ELL2	0.0876104474851518	3.5757068030461	7.36403162029163	8.08026817391528e-13	1.54203786609014e-11	18.0501771896673
INPP4B	0.473073457286784	4.01735265855869	7.36108880982304	8.24157950501977e-13	1.57033386707987e-11	18.0307673833488
FLJ21062	-0.403107494110564	4.38057277728303	-7.36030177405179	8.2852559269213e-13	1.57616195690342e-11	18.0255773970108
TMEM16B	-0.277927991460971	3.65203474115855	-7.35878044459095	8.37032889257853e-13	1.58983439312982e-11	18.0155464703675
MLXIPL	-0.238822161616997	3.9088255067532	-7.34492864359249	9.18556671788218e-13	1.74193062073602e-11	17.9242898698899
ZBTB39	-0.270087052854937	4.61577041513042	-7.34376392458964	9.25757531296582e-13	1.7528258163323e-11	17.9166228366511
PFN1	0.320122879325201	9.69258525889665	7.34333275701887	9.28437290485505e-13	1.75514000816742e-11	17.9137848206122
ASAHL	0.336828897177411	4.5470106990565	7.33831216217551	9.60208727634489e-13	1.81235634767626e-11	17.8807481691224
CTSA	0.453864555564172	8.34582510677809	7.33550748220344	9.78420889110508e-13	1.8438410558167e-11	17.8623005446637
PELO	0.44809139605434	6.11426567646217	7.33330385871789	9.92968286092914e-13	1.8683318908017e-11	17.8478102614621
MGC29506	0.501063305655271	3.90731523688311	7.3329006318937	9.95653173052905e-13	1.870461077988e-11	17.8451591521577
CXCL12	0.830487578714238	5.50989058256171	7.33117365987013	1.0072333065727e-12	1.88926845447796e-11	17.8338060787309
SIT1	0.142079974547447	4.22979626216205	7.32876383290365	1.02361419117673e-12	1.917008101112e-11	17.8179674808915
LAMA4	0.317482190212351	4.49551999161028	7.31669175196875	1.10970549152901e-12	2.0750114175454e-11	17.7386859291355
ACTA2	0.886760550916478	8.99894259533782	7.31465068454057	1.12494951668771e-12	2.10025458603929e-11	17.725291791986
GPX1	0.357397119764341	9.67711120364571	7.31121593956762	1.15106908948187e-12	2.14569256587317e-11	17.7027586010867
CSF1	0.158232294468736	4.21986047283235	7.30069849711678	1.23481833501825e-12	2.29825075584077e-11	17.6338126387826
STAT1	0.552693478001473	6.82208218669995	7.29988392265051	1.24154945876372e-12	2.30721274420257e-11	17.6284760768369
SH2D1A	0.0986352472384229	3.3666574703048	7.29933825962067	1.24607865766283e-12	2.31206150933371e-11	17.6249015125767
FBP1	0.459253821622784	4.64315713235714	7.28834869733745	1.34083727435913e-12	2.48405576274349e-11	17.5529556462485
ME2	0.435666603538188	6.3711197598043	7.27904601140491	1.42656703382664e-12	2.63882031049776e-11	17.4921207718226
C15orf24	0.387510517316588	8.41494903882287	7.27246468748059	1.4904539179108e-12	2.75276780360151e-11	17.449119610763
ACVR2B	-0.337048980332875	4.97008684520457	-7.27166839219916	1.49837225795283e-12	2.76315447630443e-11	17.4439188653603
CHD4	-0.299174046996992	7.21739714745612	-7.26741060070782	1.54141940620183e-12	2.83819151215328e-11	17.4161181766156
DDX25	-0.518896059759348	3.43898626864898	-7.26341481519674	1.58292363754503e-12	2.91016281577363e-11	17.3900400268611
FCER1A	0.344829965432271	3.63347462543423	7.24518125898495	1.78670904823889e-12	3.27980950592877e-11	17.2711854997623
BTN3A2	0.535727665216531	5.55923439846485	7.24395140146116	1.80134820301805e-12	3.30164917210706e-11	17.2631773164201
GUCY1A3	0.804917064550573	5.35915450666403	7.23216516181182	1.94776428695554e-12	3.56458625281437e-11	17.1864865925388
LEPROT	0.401355982168473	8.44637269297241	7.22987107937265	1.97759495892717e-12	3.61368717684386e-11	17.1715710495975
FAIM3	0.23278691566132	4.10972477744774	7.22929696554455	1.98513039809723e-12	3.62196064452831e-11	17.1678388983389
CLSTN3	-0.273019934671447	4.32760121615899	-7.22640245593517	2.02355426148046e-12	3.68648115230675e-11	17.1490261185061
OLFML1	0.540388039286571	4.54299252479743	7.22540974318274	2.03690006706407e-12	3.70518891353256e-11	17.1425753976716
SELT	0.577580724191032	8.31180237123793	7.22484526335316	2.0445273936705e-12	3.71345382723682e-11	17.1389076818693
ACP5	0.600645433806799	5.44509462054156	7.2242357700726	2.05279450473207e-12	3.72285413041921e-11	17.1349477476484
UBASH3A	0.119282361945598	3.45697776904284	7.21566421398177	2.17260226460235e-12	3.93420698802128e-11	17.0792858425898
COL4A6	-0.157118910204257	3.50512043925744	-7.20473392647316	2.33540137847487e-12	4.22265816810727e-11	17.0083834939377
NRP1	0.310019775614412	4.22998152658376	7.20430580162872	2.34201652511951e-12	4.22827031416629e-11	17.0056080931891
CYFIP1	0.299404655967751	7.24191832610835	7.19960933963747	2.41580508245354e-12	4.35495880283017e-11	16.9751710506956
UPP1	0.514720800781086	4.41811570059754	7.19865167171931	2.43112988874882e-12	4.37603379974789e-11	16.968966503319
FLVCR2	0.165374297254005	3.88126572461001	7.19462804326203	2.49656874400325e-12	4.4871165395951e-11	16.9429054038153
COL1A1	0.821780276435819	7.31991534672566	7.1941849924382	2.50387943012316e-12	4.49354934389614e-11	16.940036470251
LOX	0.427141389315355	3.97395976957814	7.17435700008991	2.85353716964887e-12	5.11343669596901e-11	16.8117871068886
ATP6V1C1	0.390650691695325	5.45968734585723	7.17262567284645	2.88625598666904e-12	5.16438255445299e-11	16.800602182648
QKI	0.267938116829106	5.86926809575322	7.16333673802053	3.06820256656995e-12	5.48179455588061e-11	16.7406296787186
PLA2G4C	0.287474720540117	3.94153140687835	7.15444276233608	3.25296669195883e-12	5.80329257845455e-11	16.6832656000972
ZFYVE9	-0.137517567938718	4.10796430913983	-7.15225058395276	3.3001628840954e-12	5.87878127962675e-11	16.6691353453575
PTGER4	0.320622840527097	4.2394203861253	7.14820139104049	3.38911710738392e-12	6.02832322113991e-11	16.6430443631895
CROCC	-0.156764587197022	4.0836620217722	-7.13964873212719	3.58482843143064e-12	6.36703598396575e-11	16.5879742930247
ZNF10	-0.273060805490411	3.99361551274063	-7.13880396443927	3.60475215733488e-12	6.3929934430967e-11	16.5825377573491
D15Wsu75e	0.41001832757281	5.02715982789464	7.13561661539067	3.68091084777604e-12	6.51846006307633e-11	16.5620301016704
CD59	0.467721430937598	8.49154906382695	7.13269092144218	3.75220934391205e-12	6.63496401165769e-11	16.543212434216
IFI44L	0.978486315184288	7.12938463102858	7.12186538643213	4.0280334664947e-12	7.11225498585473e-11	16.4736380102771
FILIP1L	0.742646366044006	6.2896610665149	7.11764077563784	4.14099971913785e-12	7.30101297479618e-11	16.4465099954985
ABHD3	0.630984673246218	5.33170173293608	7.11574704505124	4.19264409906599e-12	7.38126026914512e-11	16.4343537530941
CKLF	0.461179642896965	6.6890139368154	7.11120257207256	4.31917549381965e-12	7.59292135716441e-11	16.4051924735342
NINJ1	0.358758624820515	6.17918964067195	7.11075057195012	4.33196396247586e-12	7.60430175453853e-11	16.4022928685539
KCNJ12	-0.22072287439842	3.41379802456831	-7.09658067827583	4.75231283669543e-12	8.33003656178840e-11	16.3114674927833
C18orf25	0.228408216694465	4.01945244440133	7.09615135023908	4.76565581331114e-12	8.3412830383565e-11	16.3087178879063
FLJ10781	-0.607506812560361	7.46166042542838	-7.07807417215877	5.36217895209944e-12	9.36460337490499e-11	16.1930653952983
FMO2	0.792676844565055	4.55321853555806	7.07796869638054	5.36586640814187e-12	9.36460337490499e-11	16.1923912900669
RNF13	0.342637077381722	7.7915616368094	7.05622344799994	6.18183170532609e-12	1.07730271194699e-10	16.0535885576767
SCO2	0.258307124144525	4.98956190337853	7.04092945108023	6.82760411384808e-12	1.18812151356877e-10	15.9561716136289
TXNDC15	0.384821905081193	6.63905267604837	7.04059578119616	6.84240783807474e-12	1.1889794399148e-10	15.9540481673752
TLR8	0.124236521440805	3.18384050392031	7.03963575506145	6.88517694927461e-12	1.19468733174589e-10	15.9479390978889
KCNG1	-0.281947000781698	3.95250035190531	-7.03921584411992	6.90396647340025e-12	1.19622394636958e-10	15.9452672311602
CPA3	0.321598829957212	3.71276635449552	7.03482423537493	7.10352092555718e-12	1.22903159462011e-10	15.9173314238001
CHD7	-0.493801661202361	6.1448290097892	-7.03044762464221	7.30803227880987e-12	1.26260150217257e-10	15.8895050474311
HHEX	0.328284946582287	4.16764753455501	7.02471280633044	7.58479226355036e-12	1.30853966243085e-10	15.8530644260049
POLD4	0.335550097428412	5.55120991516376	7.02425195110134	7.60747499678703e-12	1.31057530631344e-10	15.8501370688104
EHD4	0.300559100596203	7.06244735643301	7.02008076593847	7.81583217337753e-12	1.34393345203889e-10	15.8236487265395
PTGER2	0.5306417581956	4.62921105154954	7.01993075065734	7.82342924663066e-12	1.34393345203889e-10	15.8226963193688
CD47	0.387912153625946	8.79513478673027	7.01737358949213	7.95405105509385e-12	1.36442568098918e-10	15.8064641161151
S100A6	0.599590873783068	10.3849395398962	7.01548681718028	8.05180098444413e-12	1.37922884003807e-10	15.794490438596
CDC14A	-0.0861743478568537	3.47350258873481	-7.01422713502532	8.11771897491743e-12	1.38854505534028e-10	15.7864977995719
RPS6KA4	0.217665061405883	4.84459292758091	7.01240399330502	8.21406269698853e-12	1.40303181556221e-10	15.7749320874044
PIM2	0.327652833408709	4.89364792636489	7.01116911597567	8.27995721104905e-12	1.41228391976562e-10	15.767099611004
DBI	0.398257499244576	9.04859240308327	7.00830923195122	8.43456564119731e-12	1.43662007710464e-10	15.7489644676501
COL3A1	0.893309496157849	9.97774269671542	6.99459138566976	9.21651478041811e-12	1.56758857324569e-10	15.6620599747721
CD83	0.41922848647778	5.969580356376	6.99332834261034	9.29199499088602e-12	1.57819751312058e-10	15.6540653563833
TMEM109	0.338881941254515	6.62198613002324	6.99040640521005	9.46894801913646e-12	1.60598693023157e-10	15.6355750061263
TMEM49	0.47015570371831	8.75384524948178	6.98535077936948	9.78297279059161e-12	1.65691361946982e-10	15.6035972337511
PLEKHF2	0.592252315769755	6.75447458178819	6.9809429933504	1.0065093585872e-11	1.70230136181278e-10	15.5757324804857
SERPINB9	0.277852019324237	4.40101186796378	6.97811640627972	1.02502014404532e-11	1.73117707918566e-10	15.5578711203753
RGS19	0.275006892984772	6.23915294811839	6.97388625370751	1.05334926639888e-11	1.77653107366602e-10	15.5311515175383
ASCC3L1	-0.313147493641992	9.11361548112925	-6.9711819295693	1.07186171099424e-11	1.80522499633464e-10	15.5140766443925
ISG20	0.680763517948535	5.86437431718538	6.96514567656636	1.11434388229503e-11	1.87415209924536e-10	15.4759836486531
ACTR3	0.247962154532754	9.77490556530046	6.96264113949964	1.1324522082209e-11	1.90195111456013e-10	15.4601861261477
DENND3	0.157582694831311	3.94335975744743	6.9550536668559	1.18909450776053e-11	1.99430028724962e-10	15.4123558419223
NACAD	-0.222686056530159	4.29478746526892	-6.94702156774814	1.25208971054466e-11	2.09703258614448e-10	15.3617688760915
C20orf12	-0.390760948656178	4.57336345533035	-6.94536415043984	1.26549112331853e-11	2.11653390375024e-10	15.3513362095632
DACH1	-0.833829063224414	4.81781114367393	-6.94378586609833	1.27838365347917e-11	2.1351312004433e-10	15.3414035292493
TMEM9B	0.367484853027566	7.45475026162921	6.94027014532654	1.30756824692417e-11	2.18084997637961e-10	15.3192845007977
IFI27	0.870426782032546	10.5057014207474	6.93932249283728	1.31554624479168e-11	2.19112142182316e-10	15.3133239385557
FLJ13231	-0.337315319314904	4.22507686467982	-6.93719067161311	1.33366862735941e-11	2.21823723904172e-10	15.2999175894578
TCF7L1	-0.705329826748312	4.80447682261955	-6.92970158857251	1.39929823012331e-11	2.3241861085717e-10	15.252847680743
TAOK3	0.287243898238195	4.95820300895173	6.92531340075915	1.43921718268336e-11	2.38719742615331e-10	15.2252865453962
HTATIP2	0.460315989148399	5.82498866542027	6.90784886352841	1.6094792348465e-11	2.66593520578014e-10	15.1157369408315
C13orf15	0.741523470865485	7.52808348567258	6.90514263087664	1.63757559997479e-11	2.7087479910572e-10	15.0987817511131
KLF2	0.46815263197716	5.65086767764842	6.90281471185126	1.66212936580448e-11	2.74559147092148e-10	15.0842011180452
GNAI2	0.297460308879966	7.68266733245453	6.89954476499089	1.69723102934408e-11	2.7997337062139e-10	15.0637269781101
SEMA4A	0.407542056791528	5.11814707325566	6.89756025846907	1.7188879805425e-11	2.83157989900039e-10	15.0513052306133
CRTC1	-0.136197390865318	4.31457374192428	-6.89085823541187	1.79405292449913e-11	2.95136411431947e-10	15.0093763703034
MYL6B	-0.414124370920101	8.29956027956328	-6.86820000204794	2.07287156788007e-11	3.40539146253912e-10	14.8678694002583
MGAT1	0.345093415904287	6.2922868585152	6.85358563261675	2.27484563047479e-11	3.73211050165904e-10	14.7768005527481
GREM1	0.682407100761809	3.6320110058668	6.84848830536844	2.34974150741684e-11	3.84973975949844e-10	14.7450740631265
STX1A	-0.240961418047008	3.98483324675078	-6.84481157992938	2.40526232515371e-11	3.93534903797568e-10	14.7222015841317
MICAL2	0.416505712859892	5.5199955242658	6.83491853153387	2.5611300607546e-11	4.18468496493987e-10	14.6607079796955
IL1RN	0.122572558491739	3.93045926614844	6.82955449592196	2.64974565379725e-11	4.3236093716838e-10	14.6273964255398
COL6A3	0.878552118906581	9.16977071736482	6.8285249578613	2.66709509825414e-11	4.34602965807528e-10	14.6210052716084
IPO9	-0.281643783609703	6.26520693827574	-6.82801927205708	2.67565755550287e-11	4.35409030856292e-10	14.6178663702586
BAZ2B	-0.450105393152038	6.29776350069226	-6.82670995957721	2.69795293695541e-11	4.38444659471214e-10	14.6097400683419
COQ2	0.388550438522892	5.90324015205422	6.82636619113342	2.70383690618025e-11	4.38808679571733e-10	14.6076066667994
NTAN1	0.442270815298246	5.91051629858166	6.82158760089559	2.78694444890940e-11	4.51687551194711e-10	14.5779602001781
DGKD	-0.251636984358393	5.06593915221309	-6.81216039069782	2.9583208341453e-11	4.78818541462066e-10	14.5195234736927
IFIH1	0.738614517389915	6.98200844613444	6.81021142222886	2.99502062250265e-11	4.84093436143323e-10	14.5074506052309
CSTB	0.397696576003128	10.4331341166351	6.81000407805231	2.99895119882842e-11	4.84093436143323e-10	14.5061663801272
UNC119B	-0.414067463284276	6.81075724565778	-6.8092531598686	3.01322861619359e-11	4.857469745141e-10	14.5015156954936
ENG	0.170601172210955	4.48815932055702	6.80654247367438	3.06532511306561e-11	4.93484558977755e-10	14.4847310170072
AZI1	-0.216751554934669	4.82951986048319	-6.80198980698809	3.15481932771242e-11	5.07214076693098e-10	14.4565530492017
IFT140	-0.206292585973725	4.16312368050021	-6.80105561568399	3.17349793817397e-11	5.09536828953212e-10	14.4507729400661
TPM1	0.448242613262413	7.43904741341453	6.79765249489104	3.24246408346569e-11	5.19916810826815e-10	14.4297223627989
CXCR3	0.110503973623728	3.48688292873633	6.79636895492559	3.26885610181653e-11	5.23451664602056e-10	14.4217850541653
LRP4	-0.712676188269997	3.97328635396619	-6.78721284988981	3.46333941474296e-11	5.53858343058895e-10	14.3652001056847
XAF1	0.751095556007671	6.49183463716102	6.78680583044563	3.47224360596959e-11	5.54545855478591e-10	14.362686168888
CCNJL	-0.183313472654473	3.83049543353144	-6.784443765901	3.52436289388512e-11	5.6142330064433e-10	14.3480994289819
CYLD	0.247117992727252	4.57357717404762	6.78443172269203	3.52463058700476e-11	5.6142330064433e-10	14.3480250677906
CRISPLD2	0.848469921298546	5.80593381930497	6.77991326222463	3.62648726245098e-11	5.76884539160301e-10	14.3201333314439
ZAP70	0.128887498273008	3.31412257191933	6.77854718226947	3.65784684981072e-11	5.81105432261487e-10	14.3117037409993
PHIP	-0.401453223258493	7.75036415835414	-6.76933089621816	3.87648216750735e-11	6.15027645074091e-10	14.2548697929007
LCN2	1.13360031372352	8.63740089906148	6.7682659112505	3.90255880884706e-11	6.18350173370214e-10	14.2483064582898
IL7	0.312833476337633	3.23189616011133	6.76519311877664	3.97876649572992e-11	6.29596664146908e-10	14.2293740780081
NCAM1	-0.211605538089544	3.81827033133459	-6.76368775737617	4.01663188718334e-11	6.34754346265902e-10	14.220101680854
JMJD2D	-0.173551078117637	3.44394435344693	-6.76338167109744	4.02437424807493e-11	6.35144360358038e-10	14.2182165247385
GLS2	-0.335412767777252	4.24200398428243	-6.75676981881067	4.1952409404805e-11	6.61244651901389e-10	14.1775118767816
RENBP	0.22231575050649	3.84557481214436	6.75625193911988	4.20892102849317e-11	6.62533686602807e-10	14.1743250281875
HLA-DOA	0.150476154466364	3.65859924099271	6.75510306646752	4.23942565841047e-11	6.66464279093719e-10	14.1672559888517
ADCY1	-0.0796797991644875	3.40490285253159	-6.75307442669442	4.29382045492673e-11	6.74135409624873e-10	14.1547761362703
CORO1C	0.43666698899407	7.27123299177855	6.75025739304246	4.37049245901084e-11	6.85279559783965e-10	14.1374513286146
KALRN	-0.137756099352321	3.39353657910411	-6.73884971622067	4.69495477830629e-11	7.35196949809679e-10	14.067354710614
RPS6KA1	0.298235570567759	4.86758023810638	6.73502544348779	4.80892936307049e-11	7.5206658948175e-10	14.0438775834658
TACC1	0.397386777864843	5.07560418300638	6.73102816754108	4.93096219530832e-11	7.70151060387845e-10	14.0193501200038
DUSP3	0.240655390112201	4.85771348511272	6.7289189589737	4.99657391255252e-11	7.79387863406184e-10	14.0064127544268
FBXO11	-0.294363984647889	5.69328286997805	-6.72856471969861	5.00767704463206e-11	7.80109275180585e-10	14.0042402654686
FXYD5	0.648105551919834	6.571270337251	6.72473869297974	5.12915233198786e-11	7.98000676767413e-10	13.9807818999093
TMEM149	0.387763371235804	4.79251147491096	6.72356000971378	5.16715450994556e-11	8.02875801403412e-10	13.973557300343
CHERP	-0.208273734382098	5.52732656168215	-6.72059467645962	5.26398669689356e-11	8.16867626340106e-10	13.9553862548752
NPC2	0.383927521180953	10.5111451852515	6.7152090624372	5.44442738258153e-11	8.43781139524412e-10	13.9224010411636
EPYC	1.07645954851976	4.6104410987197	6.71136076157269	5.57706582680981e-11	8.63226564093107e-10	13.8988447430904
IFIT3	0.697899253805615	5.53387228546063	6.70923624632698	5.65164415062959e-11	8.73646968701944e-10	13.8858448855472
M6PRBP1	0.358189288924712	6.87294073270534	6.70877341735844	5.66802051007368e-11	8.75055166439837e-10	13.8830132963573
GTF2I	-0.276582856734409	7.74411858954125	-6.69937045903552	6.01099243661039e-11	9.26816529086585e-10	13.8255208460037
EHBP1L1	0.213342190613646	3.82316841886464	6.69725355855335	6.09097027608904e-11	9.37947110801333e-10	13.8125866666789
TRAF1	0.158260381559762	3.78504822827261	6.69638332575247	6.12415023337748e-11	9.41852070374605e-10	13.8072705563033
ITGBL1	0.55550763552906	3.791274107511	6.69442194832497	6.1995846730094e-11	9.52237227453817e-10	13.7952909111573
C11orf75	0.594414579239855	6.63007440191162	6.69205191836697	6.29195299311396e-11	9.65193604370424e-10	13.7808191732922
YWHAZ	0.348681401924242	9.78531740023061	6.68325812185323	6.64662820232457e-11	1.01830403069202e-09	13.7271599708456
LOC200383	-0.221491230531754	3.79020549268257	-6.67584820250977	6.96065794684278e-11	1.06506026678374e-09	13.6819903303688
TCEA2	-0.557339160249745	6.52219217239472	-6.67504668201917	6.99548624090954e-11	1.06868629318431e-09	13.6771068747176
SAMHD1	0.529285969105715	6.39932331003012	6.6748948038623	7.00210501015134e-11	1.06868629318431e-09	13.6761815752376
GYG1	0.462856533034229	8.39902785120933	6.6740221933707	7.04025213603486e-11	1.07314830660926e-09	13.6708656373452
LPPR4	0.528557426835349	4.06751034119221	6.6708276420287	7.18165289438227e-11	1.09331813089951e-09	13.6514093482859
SLC12A8	0.536793207038964	6.12554127040675	6.6704471954472	7.19867719412212e-11	1.09452614610629e-09	13.6490927662277
SRPX2	0.486384738931772	4.48131092793641	6.66905015976899	7.26153232978623e-11	1.10269069754459e-09	13.6405869952086
PRKAA2	-0.229712069634098	4.12853771464928	-6.66273494414093	7.55244861796386e-11	1.14542300072444e-09	13.602155541495
STAT5A	0.241643140342612	4.41662681062171	6.66055385292824	7.6555549983421e-11	1.15959991559793e-09	13.5888894308111
DCUN1D2	-0.361343859880481	4.78550596817313	-6.65280675448465	8.03306765408077e-11	1.2152537775181e-09	13.5417980763067
AEBP1	0.847074345976112	7.18698216783016	6.652109206587	8.0679416014421e-11	1.21899815262943e-09	13.5375602001352
PDLIM3	0.47053392783104	4.39461492752487	6.65101378079142	8.12300743130378e-11	1.22578014395689e-09	13.5309058020122
APOL2	0.234311603441376	4.75381977493293	6.64977856394169	8.18554271760216e-11	1.23367090619981e-09	13.5234033006738
TRIM45	-0.253359234391344	4.89969094959664	-6.6488666910136	8.23201084117654e-11	1.2391234318681e-09	13.5178654760507
SPEF1	-0.237942918969489	3.60839848171329	-6.6485955344999	8.24587854779095e-11	1.23966129179149e-09	13.5162188576863
IFITM1	0.593888170821634	10.690391399052	6.64094892298073	8.6465223793362e-11	1.29827210089734e-09	13.4698071113637
RGS4	0.402984538991621	4.30758470304541	6.63766594856511	8.82433596526705e-11	1.32332071847753e-09	13.4498943874907
SELP	0.219218760512651	3.60151277518431	6.63696211568629	8.86292153042908e-11	1.32745399340083e-09	13.4456263839396
MAGI1	-0.145361279377363	3.14760973484698	-6.63177884793247	9.15222110874847e-11	1.36848314192276e-09	13.4142068767146
ZNF692	-0.405076188467438	5.48611392563639	-6.63164899229792	9.15958655032173e-11	1.36848314192276e-09	13.413419989472
SV2C	-0.545135827998972	4.49112199056907	-6.62245983311495	9.69582885291687e-11	1.44680509351704e-09	13.357768773519
SNX2	0.370463489961057	6.83945803619576	6.62171333120201	9.74071982638748e-11	1.45170480382869e-09	13.353250630037
PIP4K2A	0.280149531053008	5.05017562907907	6.61949856959637	9.87510767874903e-11	1.46991405027807e-09	13.3398484449546
FCGR2C	0.0925242194394449	3.49227042025873	6.61542600472977	1.01269862011552e-10	1.50554528190508e-09	13.3152138343109
MLX	0.26708983699544	4.93892311537254	6.60851138793111	1.05691441879539e-10	1.56934197671198e-09	13.2734166688008
BAK1	0.290591059690138	5.20430466092648	6.60606053484092	1.07303654404283e-10	1.5907386994934e-09	13.2586105616798
RPL37A	-0.185019021460008	8.03018108667595	-6.60592025564054	1.07396658585628e-10	1.5907386994934e-09	13.2577632440076
HBEGF	0.22721144637283	4.34636315881565	6.60313916287606	1.09256909167025e-10	1.61630429998688e-09	13.2409679037648
AIM1L	-0.122661815881317	4.25505012689377	-6.60219452272351	1.09895932114838e-10	1.62376296260967e-09	13.2352644474697
BTN3A1	0.27527635443099	5.17728320347761	6.59788278116726	1.12859557487116e-10	1.66550832262236e-09	13.209240030764
ARPC4	0.278492001412998	6.01335619031002	6.59727941460261	1.13280476358351e-10	1.66967380208967e-09	13.2055994108753
ZSCAN18	-0.338898527086084	6.33669169450274	-6.59555100233222	1.144947859765e-10	1.68550881751713e-09	13.1951719696012
NMI	0.438903863684892	8.34723651962467	6.59284191645366	1.16423802484868e-10	1.71181371126102e-09	13.1788327260927
ATP6V0D1	0.483705360505817	7.93515226736501	6.59134468329389	1.17503550531861e-10	1.72558262866423e-09	13.1698048905967
SDK2	-0.104985926871784	3.50941695892344	-6.58752457968307	1.20303150502564e-10	1.76454389567828e-09	13.1467786029605
TUBB2B	-1.05548838638121	4.08069283843011	-6.58240393064022	1.2415868195667e-10	1.81887937727763e-09	13.1159304542493
PNMT	-0.20743555289256	3.90504200919507	-6.57467015079342	1.30212467284732e-10	1.90524730381864e-09	13.0693778802881
CLCN4	-0.13601396086281	3.77896752025249	-6.57380654819364	1.309061741832e-10	1.91307299698312e-09	13.0641823482768
LHFP	0.54396804496541	4.97558034252318	6.56181596267392	1.40920591559347e-10	2.05692819825171e-09	12.9921042249975
FAM38A	0.450541380207238	4.74682169004338	6.56027154972153	1.42263868490487e-10	2.07402119172209e-09	12.9828283613541
IFNGR2	0.295247989957612	7.6117685640121	6.55831969227565	1.43979495322139e-10	2.09649465860846e-09	12.9711079517397
SPSB1	0.349730346891019	5.3535028320523	6.55762070996657	1.44598799955422e-10	2.1029695036995e-09	12.9669114452617
LIMA1	0.473281381501143	6.37459337360278	6.55426345686734	1.47609939552967e-10	2.14417236682368e-09	12.9467605622142
OMD	0.388335724931613	3.48529179177778	6.55357086665076	1.48238733368895e-10	2.15071184003402e-09	12.9426045695756
FZD1	0.358020187373256	4.81440355801451	6.55051916020057	1.51040757546012e-10	2.18872780068481e-09	12.9242966935137
TNPO2	-0.285947912425046	5.20855674327966	-6.5464953117094	1.54814875553426e-10	2.24072203294994e-09	12.9001675622149
SYNE1	0.144008677541075	3.59889497121068	6.54605118032304	1.55237065516581e-10	2.24413534567907e-09	12.8975050706771
KIAA0143	0.432056275100202	8.48642582550021	6.5449562101549	1.56282768239002e-10	2.25654327953724e-09	12.8909415543321
PGAP1	-0.354837547723239	4.34111541554887	-6.54236327936327	1.58786646123074e-10	2.28995064983719e-09	12.8754025432555
CTNNA2	-0.484548349822864	3.95780391432824	-6.53712993353665	1.63960622638341e-10	2.36173901652022e-09	12.8440555673926
FGF9	-0.852227596221613	4.94534241751404	-6.5364777393624	1.64616887589265e-10	2.3683590924133e-09	12.840150483152
CSF3R	0.255655198122678	3.79276045149152	6.53604119222105	1.6505759733351e-10	2.37186585571614e-09	12.8375367904388
RGS6	-0.0793726661221119	3.64266049315347	-6.5348420451319	1.66274138970438e-10	2.38636890374699e-09	12.8303580113723
MMD	0.647263795744386	6.98613233803553	6.53465645785068	1.66463202055097e-10	2.38636890374699e-09	12.8292470779613
MAPK8IP3	-0.0800169455136763	3.78375089613871	-6.53432998105533	1.66796304863582e-10	2.38830095501457e-09	12.827292837645
PCAF	0.479472933997717	5.47854328636482	6.53222027012123	1.68964641022582e-10	2.41647530545598e-09	12.8146663899797
DYNC2H1	-0.348742684214833	4.913580886871	-6.53199022018717	1.69202747794745e-10	2.41701006992209e-09	12.8132897652218
DNAH7	-0.28959168124703	3.5573708709471	-6.52812900700104	1.73248626261082e-10	2.47187198748336e-09	12.7901901922521
JAK1	0.34666696718153	8.81591516087948	6.52768408951162	1.7372087143007e-10	2.47567660800107e-09	12.7875292199133
FXYD1	-0.672738725926075	4.20373766288096	-6.52496975618405	1.76629374087653e-10	2.51415002690724e-09	12.771298547743
APOBEC3A	0.380425322754784	4.09979880012726	6.52420624327151	1.7745607023277e-10	2.52293506227039e-09	12.7667340468397
TNKS	-0.175476217156605	4.44207838553567	-6.51100739378316	1.92361426653023e-10	2.73162299499493e-09	12.687897876376
RAD52	-0.158605646094029	3.8322632552773	-6.50786803122791	1.96083461766798e-10	2.78119793474179e-09	12.6691661904797
ZNF492	-0.337857381264435	4.77037194608608	-6.50543431123968	1.99017367497085e-10	2.81949075223517e-09	12.65465005764
LGMN	0.462382557788525	7.59862429813561	6.50398563782382	2.00784157961845e-10	2.84117841383847e-09	12.6460114701385
OAS3	0.726679121665836	6.35615386108387	6.50164086532611	2.0367644996234e-10	2.8762411215983e-09	12.6320327531907
ECM2	0.591197457775112	4.57735891296965	6.50158994013584	2.03739717382773e-10	2.8762411215983e-09	12.6317292015952
UBE2D3	0.295402658360254	9.01288488644487	6.49934009408608	2.06554140094588e-10	2.91255849533844e-09	12.6183204437348
ZFP2	-0.248669752090676	3.75675622273329	-6.49432923190667	2.12960059049633e-10	2.99937430535168e-09	12.5884703447338
OBSL1	-0.29616572565752	5.18479194331232	-6.49276288736779	2.15002131831925e-10	3.02459774710285e-09	12.5791434491012
GJA12	-0.104054523213621	3.85695295701498	-6.49015476012293	2.18445052198397e-10	3.06944611268739e-09	12.5636173604206
VAMP3	0.455757595933678	7.49120256572492	6.48886326208861	2.20169867689404e-10	3.09007639477367e-09	12.5559310462675
HLA-DOB	0.440429979138541	4.52531513649384	6.4849120819218	2.25530018995663e-10	3.16071940525693e-09	12.5324236392181
TNFRSF11A	0.150605657681091	3.58980650682173	6.48476778296823	2.2572817542941e-10	3.16071940525693e-09	12.531565363962
SWAP70	0.361978367550962	5.51534191101612	6.47770324447442	2.35640919844741e-10	3.29280322533063e-09	12.4895657249203
COL9A3	-0.727293482553161	4.16466123353627	-6.47765640001091	2.35708053499004e-10	3.29280322533063e-09	12.4892873558504
AKAP8L	-0.357631223637362	5.13027298807316	-6.47570350043558	2.38523527766906e-10	3.32827383704412e-09	12.4776839197443
CCL19	0.340923792250414	4.08192009235753	6.47517920163351	2.39284997755653e-10	3.33503465621941e-09	12.474569220061
ANXA2	0.334206284917247	11.2584052117177	6.47456852115261	2.40174928195825e-10	3.34356819113772e-09	12.4709416187268
BCL3	0.261475919502862	4.91314067023537	6.47233663864938	2.43455068923867e-10	3.38531863739169e-09	12.4576860861086
L3MBTL	-0.159123944893639	3.69960577075649	-6.47142560801098	2.44806566931243e-10	3.40018532755021e-09	12.4522764165691
RGS12	-0.0824146978770335	3.57384221750479	-6.46556682195888	2.53675305409931e-10	3.51930648357878e-09	12.417502347312
CD300C	0.105426559519346	3.7403026257762	6.46087564666924	2.61002834595243e-10	3.61679647203212e-09	12.389677462355
SLC4A3	-0.257489182122878	3.74282644241524	-6.45068143621974	2.77648270205009e-10	3.84303502276864e-09	12.3292705178313
TUT1	-0.148800360657709	3.93194112390551	-6.44686086784939	2.84150876921367e-10	3.92852452340655e-09	12.3066518661289
NDRG1	0.539410692204759	8.1881044842147	6.44657960885111	2.84635432484586e-10	3.93071086924241e-09	12.3049871906673
SAR1B	0.465832621641074	7.198379957335	6.43578122701458	3.0386375906261e-10	4.19144030542033e-09	12.2411212459266
IGSF9B	-0.0671011345846315	3.26919776314955	-6.43403072665282	3.07098412588613e-10	4.23121176703898e-09	12.2307765306718
ZNF706	0.329479634553515	9.16965614926499	6.42889926080606	3.16776166982765e-10	4.3595641174931e-09	12.2004653224927
TNFRSF17	0.370586759186762	3.91913369244016	6.42048372029857	3.33298004468936e-10	4.58170612992571e-09	12.150799174807
MBNL1	0.260618705733399	6.87992425644279	6.41838091345697	3.37556400354201e-10	4.63495344705278e-09	12.1383975141876
GALNT10	0.356000078953405	4.42163949199621	6.41650277594491	3.41404841376571e-10	4.67969123555779e-09	12.1273237576476
ZNF43	-0.420307511400463	6.14524368822411	-6.41641205869107	3.41591811663785e-10	4.67969123555779e-09	12.1267889450399
COL11A1	1.36970555002245	6.02464735561418	6.41372824292809	3.47168815922002e-10	4.75068963787812e-09	12.1109697010177
PAIP2B	-0.32814899753444	4.79229427846627	-6.41340911393566	3.47837873845205e-10	4.75444231196818e-09	12.1090890246474
TAPBPL	0.563117862569562	5.82648883272497	6.4052681428603	3.65339039546756e-10	4.98799627462816e-09	12.0611395590198
LRRC15	0.935448962764815	4.64281622574492	6.40483862812222	3.66285965440789e-10	4.99526115043939e-09	12.0586111807162
LGR5	-0.672566523249482	4.19773554610669	-6.40311595373509	3.70108057275751e-10	5.04167559469977e-09	12.0484719273195
EMR1	0.274983031961722	3.38464103408445	6.39816475301462	3.81312044448738e-10	5.18842897090588e-09	12.0193430712261
SLC6A8	-0.494960318807517	5.15287572886237	-6.3940458272755	3.90885229387053e-10	5.31268615381364e-09	11.9951250536159
CYP1B1	0.654743488842327	5.33421219455608	6.39366770604261	3.91775761324891e-10	5.31878660414243e-09	11.9929024728445
POMT2	-0.155137823099549	4.4030911073222	-6.38920195467993	4.02444755256716e-10	5.45747718783938e-09	11.966661318981
TMEM59	0.352567463592997	9.69293608583926	6.38774820841634	4.05978853677982e-10	5.49920962428601e-09	11.9581222967077
SMARCD1	-0.159917345290851	4.67835720111336	-6.37788835623807	4.3076348921737e-10	5.82837521028715e-09	11.9002505087965
TMED5	0.374443937116967	6.73823874865038	6.37651404404915	4.34333674441036e-10	5.86968425760375e-09	11.8921900311756
APOB48R	0.103616261295585	3.50409132812707	6.37633863695567	4.34791426489167e-10	5.86968425760375e-09	11.891161356138
LTBP4	-0.37695166702849	4.16577443751031	-6.37108132547304	4.48732605378585e-10	6.05110642101782e-09	11.860340883682
ZNF167	-0.45891003481077	4.53401438257224	-6.3635616921723	4.69436505882367e-10	6.31880805979375e-09	11.8162949046516
GMIP	0.292919977866342	5.06324785276022	6.36349152035311	4.6963404862277e-10	6.31880805979375e-09	11.8158840816789
ZNF133	-0.289326314320093	5.47530805448703	-6.3615682392368	4.75080132060395e-10	6.38494972128491e-09	11.8046256586675
FXYD6	-0.688053094442686	6.11366204306383	-6.36077380509386	4.77347704249839e-10	6.40827319350787e-09	11.7999760681264
GLT8D2	0.571505531346999	4.74075726462933	6.35912588826377	4.82085233240946e-10	6.46466634597714e-09	11.7903328499539
RRAS	0.460991406489819	6.64800521796792	6.35661022875227	4.89406307592835e-10	6.55554032929135e-09	11.7756158594112
CYP2C8	-0.0944107087383723	3.28482626438666	-6.35503024352856	4.94059916170546e-10	6.61052167836191e-09	11.7663752093501
ITGAV	0.466213749003472	8.29970086095834	6.35457957020864	4.9539522892131e-10	6.62103146134341e-09	11.7637397701881
C19orf22	0.280541031167083	6.57969774330032	6.34842818537117	5.13978457413243e-10	6.86178335273865e-09	11.7277835330524
RABGAP1L	0.401902139774519	5.00408082958727	6.34705350283131	5.182237229189e-10	6.91079742125071e-09	11.7197522074384
TRA@	0.0547569803268706	3.35370809917111	6.34118273957029	5.3674330581834e-10	7.14984832816863e-09	11.6854698434957
CAPZB	0.269068704371167	8.08688054471464	6.33976499769425	5.41311860801288e-10	7.20273748924764e-09	11.6771949321911
CASC1	-0.667222840071874	4.13982651833173	-6.33939324404229	5.42516091844335e-10	7.21079335318927e-09	11.6750253813363
PPIG	-0.297333300042525	7.41129770263743	-6.33501757730703	5.56888906970059e-10	7.39366727423755e-09	11.6494970802401
PODXL2	-0.222386003806864	3.77102224192201	-6.3269950590858	5.84215050082385e-10	7.74792690869171e-09	11.602731050449
KAZALD1	-0.376242439953341	3.87206043934997	-6.32579270394266	5.88421999980056e-10	7.79513500963678e-09	11.5957264078307
DHX34	-0.124074313642429	4.09164183579491	-6.32128247877542	6.04468819944495e-10	7.99891596678198e-09	11.5694608746673
C21orf2	-0.07026558356716	3.72710874159026	-6.31824303129778	6.15523574091355e-10	8.13626221647431e-09	11.5517693956954
USP52	-0.426650358726579	5.79062150285981	-6.31789965412225	6.16784841205064e-10	8.1439945809116e-09	11.5497711772617
SOX11	-0.748315603572644	3.92888546812546	-6.31604856930317	6.23627805131597e-10	8.22532971456154e-09	11.5390007163733
S100A11	0.433388521961906	9.03139274567366	6.31255559101274	6.36743403099103e-10	8.38912916862079e-09	11.5186842118821
GIT2	0.187982772029742	4.56082000178629	6.31172717122221	6.39893381951797e-10	8.42141650870332e-09	11.5138671938067
ARTS-1	0.186504809515086	4.03799610004277	6.31013837074195	6.45977361000858e-10	8.49220456459862e-09	11.5046302763415
RAB5C	0.292757259752247	5.9860961505705	6.30994691359068	6.46714317476725e-10	8.49262138610112e-09	11.5035173212329
IRAK1	0.390733545150143	8.60864402197588	6.309627668761	6.47944984431836e-10	8.49951361931173e-09	11.5016615898623
CBR3	0.580517781449104	5.13018307511165	6.30633517568311	6.60771793456702e-10	8.65262475043944e-09	11.4825273466105
CD1A	0.277138266469315	4.07925408039907	6.30626338914454	6.61054207806368e-10	8.65262475043944e-09	11.4821102547012
SERPINE1	0.578800323496861	4.79921061082578	6.30607917053961	6.61779480141976e-10	8.65271281201918e-09	11.4810399318239
UBB	0.676137089829041	11.4596374551033	6.30550564968839	6.64042433262078e-10	8.67288392770276e-09	11.4777079047055
LAX1	0.208573736503803	3.28962762253508	6.30459979077142	6.67632136014568e-10	8.71032089045225e-09	11.4724455888125
SERPINA10	-0.0919555821864497	3.36778949978181	-6.30405072533498	6.698171885762e-10	8.72937076280801e-09	11.4692562680758
SDCBP	0.284553715379836	9.99267010794554	6.30252511689296	6.75925283696214e-10	8.79945109867006e-09	11.4603957952031
PPOX	-0.35308413162916	6.13251144941665	-6.29480032418826	7.07699719751787e-10	9.20315337500110e-09	11.4155592919164
CA14	-0.326396833030639	4.15924925862311	-6.29161843964068	7.2120875136416e-10	9.35896472990889e-09	11.3971043817158
COL5A1	0.905135299659086	6.2227834200684	6.29161217066414	7.21235614462336e-10	9.35896472990889e-09	11.3970680294641
KIAA0196	0.373247463843061	6.80319277255403	6.27571260214396	7.92614061104003e-10	1.02741211235892e-08	11.304968741466
BRF1	-0.0929028905079115	3.84209065253282	-6.2744747772297	7.98452447168516e-10	1.03386713643046e-08	11.2978068171467
CDH11	0.839716996384949	6.64617073565667	6.27292574280389	8.05818005144292e-10	1.04219934783551e-08	11.2888459486443
ACSL5	0.602767035497223	5.74186452022666	6.27275826360073	8.06618329332913e-10	1.04219934783551e-08	11.2878772253856
NGFB	-0.12651716555221	3.47035321996355	-6.26945266547291	8.22574733710997e-10	1.06167684280255e-08	11.2687616530333
PARP8	0.476924827793127	5.74876459376111	6.26707101166174	8.34262187523308e-10	1.07560870044493e-08	11.2549943315169
MKNK1	0.322662279597262	6.40233238222868	6.26417227572605	8.4870648174749e-10	1.0930613318934e-08	11.2382439440288
LYPLA3	0.190807585957834	4.90091094007336	6.26121226013332	8.63708569230067e-10	1.11119429387484e-08	11.2211462103321
SSR1	0.359049289199893	7.77028862878573	6.25645223964602	8.88379267560372e-10	1.14171431589776e-08	11.1936655592618
CCL7	0.242142925453627	3.7326379844695	6.2501366308801	9.22179134086215e-10	1.1838892465529e-08	11.1572314339164
SCARF1	0.159359636030259	3.78491045706538	6.24772389706982	9.35421000515633e-10	1.19961019043762e-08	11.1433208262216
MT1X	0.628272885337236	7.9785904313131	6.24627208786785	9.43478453483776e-10	1.20865612094166e-08	11.1349526152724
TREX2	-0.0759216867401471	2.99963306851188	-6.24443055909113	9.53796564072941e-10	1.22057579432161e-08	11.1243404324765
DNMT3A	-0.338000638005935	4.87794901536704	-6.24154498050771	9.7018689522708e-10	1.24023254695589e-08	11.1077170259284
ARNT2	-0.525469260525811	5.46090535478047	-6.23869361285598	9.86653439842898e-10	1.2599449334664e-08	11.0912970907144
GAL3ST1	-0.184787983009606	3.59397063481199	-6.23803609832839	9.90489179230058e-10	1.26350325172546e-08	11.0875116171256
HMGA2	-1.12829340041999	5.77674940927556	-6.23598815631557	1.00252996063701e-09	1.27750960698316e-08	11.0757232729787
SEMA4G	-0.152712775256551	3.94142584766267	-6.23316797361503	1.01934572793003e-09	1.29756461477097e-08	11.0594951273384
SFRS8	-0.273365222878913	5.46393777633351	-6.22916888031448	1.04366482822534e-09	1.32711846478242e-08	11.036493844934
FGF17	-0.239082738385088	3.57067988660782	-6.22877502505043	1.04609039821871e-09	1.32879963874997e-08	11.0342292135504
QPCT	0.727452114916531	4.90206272894008	6.21261710450395	1.15049641780182e-09	1.45988175586613e-08	10.9414272335114
ARL6IP5	0.362918693511711	8.91887075896404	6.20863720776594	1.17773808545251e-09	1.49287600263359e-08	10.918600306096
MSTP9	-0.179156538838379	4.00152888525314	-6.20812030769079	1.18132213620136e-09	1.49584449675466e-08	10.9156365057031
TIMP1	0.45526177556307	10.194669375972	6.20323668785874	1.21571466059838e-09	1.5377768847611e-08	10.8876451440937
OAS1	0.757826403817435	6.40150408954658	6.20223134503583	1.22291529543713e-09	1.54526190846315e-08	10.8818851558862
DSCR3	0.22149662217945	4.89197945016023	6.20203645702095	1.22431597357202e-09	1.54541016286733e-08	10.8807686605547
IFI44	0.773624470645289	6.94342308629863	6.1996297403809	1.24174312376876e-09	1.56576656507051e-08	10.8669832569552
MST1	-0.421356921528067	5.54068233146368	-6.19272480965111	1.29309949134321e-09	1.6288184178614e-08	10.827457776231
RIPK1	0.243601286426494	4.3758276610676	6.1909918174807	1.30631147994036e-09	1.64374115375568e-08	10.817543579492
RGS2	0.765809634046936	6.76793245867819	6.18385496707134	1.36212648316274e-09	1.712184458272e-08	10.7767395117414
ITGA2B	-0.0724599467653522	3.50100190807393	-6.18233224618928	1.37433359928871e-09	1.72572734125492e-08	10.7680387126816
ZNF248	-0.439777842533517	5.39331998355176	-6.18007075401979	1.39266082939655e-09	1.7469189278743e-08	10.7551199451041
PMAIP1	0.535089371235603	5.26390235323332	6.17928142973557	1.39911363769131e-09	1.75318693289061e-08	10.7506118771011
ITFG2	-0.233595342522323	4.11443039811843	-6.17871438874116	1.40376729258287e-09	1.75718978558034e-08	10.7473736374746
ATP6AP1	0.372939107844312	8.31426423399176	6.17287146552654	1.45260979380867e-09	1.81644103188412e-08	10.7140207553133
ATP6V1E1	0.328318153678008	8.52413496793809	6.17011194270556	1.47625128232364e-09	1.84408899810594e-08	10.6982780195433
C14orf79	-0.219865299488196	4.51058743111162	-6.16826948401447	1.49224507524721e-09	1.86213628975408e-08	10.6877703500303
CECR1	0.61536994247475	7.14381205338139	6.16591324075727	1.51294591560196e-09	1.88601394572244e-08	10.6743364165271
GRAMD3	0.579227571568673	6.43282928435819	6.16454340582995	1.52510942273729e-09	1.89921072064141e-08	10.6665284162882
CKB	-0.66085808330388	7.44567442597018	-6.16056800079198	1.56095309398598e-09	1.94161130844717e-08	10.6438771257308
BST1	0.46392261440992	4.51763216161161	6.16041129079621	1.56238279179979e-09	1.94161130844717e-08	10.6429844689487
ZNF254	-0.23492844797393	4.41124651557427	-6.15945777419843	1.57110955549444e-09	1.94905831606746e-08	10.6375534313986
C13orf18	0.271906886864676	3.99913517534834	6.15940299200906	1.57161237743025e-09	1.94905831606746e-08	10.6372414248409
MEST	-0.580069583889518	9.55379458739336	-6.15884746034922	1.57672025678221e-09	1.95338120701351e-08	10.6340775822847
SF3B1	-0.214721971789757	9.05658133351081	-6.1585484717006	1.57947604583191e-09	1.95478422856195e-08	10.6323748940262
NCOA4	0.2647859339612	9.47907628363895	6.15335441323844	1.62810817632472e-09	2.01290335311112e-08	10.602806849792
SCAND2	-0.0600957868921372	3.51037087368289	-6.15156518744696	1.64519736206303e-09	2.03194529579107e-08	10.5926262952457
ETF1	0.307600529730489	7.52821551434835	6.15075844182434	1.65295996089997e-09	2.03944096815138e-08	10.5880367993151
TOR1B	0.343139722622806	6.31942714686509	6.1494228472888	1.66588998123514e-09	2.05329039447632e-08	10.5804398594421
CXCL14	0.955132470055958	4.6619082127497	6.14900365920859	1.66996853011263e-09	2.05621278523683e-08	10.5780557823817
COL6A2	0.553288473001771	5.62775214326737	6.14485140332949	1.71089936604281e-09	2.10445864820098e-08	10.5544478390706
ZNF669	-0.229788552114843	4.96543985111302	-6.14240663036619	1.73545568622358e-09	2.13248544627595e-08	10.5405542547258
OASL	0.551269107726607	4.83742279438349	6.13916391767261	1.76855902965315e-09	2.17094677217973e-08	10.5221332555499
ACAD10	-0.174968187424202	4.39206283943118	-6.13742456970336	1.78656873648541e-09	2.19082084773496e-08	10.5122558869268
CCDC19	-0.374342022300681	4.79864669506035	-6.13437491724516	1.818579381447e-09	2.22780599301981e-08	10.4949433407807
ZNF205	-0.175492954808446	4.39500916970709	-6.13140464849019	1.85029540827464e-09	2.26435541732147e-08	10.478088487273
ACTR3B	-0.369529008414374	5.49205441588255	-6.13066264320352	1.85830243477056e-09	2.27184547406164e-08	10.4738790471137
SFT2D2	0.390468105325517	5.19011128663061	6.12987446180855	1.86684484571812e-09	2.27997420204235e-08	10.4694081221289
PMS2CL	-0.306755531100496	5.02263309107182	-6.12891722796433	1.87727109390134e-09	2.29038485438298e-08	10.4639789124567
PDCD10	0.381155503373092	9.15056340141606	6.12808153903098	1.88641998594029e-09	2.29921755776245e-08	10.4592396676602
CCND3	0.439536940851197	7.40141612513267	6.12782812039092	1.88920294475173e-09	2.3002812801517e-08	10.4578026232415
ERO1L	0.362954446073746	5.41638278425937	6.12334198299166	1.9391377121142e-09	2.35869659891709e-08	10.432371755356
CADM4	-0.0854636188878786	3.42532415424667	-6.12214904047971	1.95263191921856e-09	2.37271378115338e-08	10.4256119115554
SLC12A4	-0.0602722260293698	3.64320955870319	-6.11528894322921	2.03203126405959e-09	2.4667056937304e-08	10.386760743341
AKR1A1	0.283571652994521	9.183799312688	6.11463317916317	2.03978432043289e-09	2.47362364417451e-08	10.3830488614674
SQSTM1	0.367404273243088	8.13894215689181	6.10504699949143	2.15647625068364e-09	2.61250372341372e-08	10.3288260471095
COL2A1	-0.489884140886149	3.64557355727718	-6.09987596122238	2.22210602802283e-09	2.68889369292052e-08	10.2996069393584
KIF1A	-0.814355575780009	5.70939529387063	-6.09972913174536	2.22399777291882e-09	2.68889369292052e-08	10.2987775831682
ZNF423	-0.719169065741857	5.37016123878737	-6.09906480214913	2.23257665533008e-09	2.69655848379988e-08	10.2950253759241
KLHDC8A	-0.351468513858661	3.9765890467706	-6.09878068023845	2.23625555516655e-09	2.69829553059274e-08	10.2934207302439
KLK7	0.860821690964102	8.30130117470883	6.09423934007801	2.29586864654597e-09	2.7674524766473e-08	10.2677810902843
TBC1D2B	0.328960737279756	5.14603921529056	6.0937537331349	2.30233425368053e-09	2.77247090828209e-08	10.2650403994368
MDM1	-0.330511263991942	4.69496274067749	-6.08893941425149	2.36740469122516e-09	2.84798074842491e-08	10.2378792030702
HMGN3	-0.30358197852185	10.3942099510709	-6.08628393573426	2.40406160105595e-09	2.88919259480197e-08	10.2229054866991
PPM1H	-0.510576634127284	5.31309358850309	-6.08599560896706	2.40807495918831e-09	2.89113047443126e-08	10.2212800046735
NOTCH3	-0.182925071109734	5.173050355276	-6.08328552128569	2.44611933690446e-09	2.93388137998043e-08	10.2060047220113
RAB9A	0.405063339713404	7.55265345731126	6.08127355113453	2.47474271277434e-09	2.96525888032125e-08	10.1946681014153
GJA1	0.745316018472435	8.80033875653256	6.08068702368589	2.48314839857682e-09	2.97237306318708e-08	10.1913638640453
ARSB	0.125173258786591	3.38263571852969	6.07888914423808	2.50908848658448e-09	3.00044126667828e-08	10.1812370977704
C11orf17	0.270668302273548	4.91572686219083	6.07867620529963	2.51217828415479e-09	3.00115584303492e-08	10.1800378635891
AK2	0.34286703444189	6.68121749008575	6.07843694290594	2.51565447712934e-09	3.00233015000907e-08	10.1786904231762
FLT4	-0.148205060641023	4.1236433403703	-6.0754666813556	2.55920205832448e-09	3.05127833528153e-08	10.1619667399312
SOSTDC1	-0.7851276231238	5.07869228427277	-6.07143052394721	2.6195591971601e-09	3.12015151851651e-08	10.1392528491181
RASGRP1	0.542123024554401	4.90680303136597	6.06652123828017	2.69484975995363e-09	3.20665818274325e-08	10.1116427137418
UBE1L	0.381480260774266	5.76950821289468	6.06453589243577	2.72589447380912e-09	3.2403969648183e-08	10.1004824192331
IFIT2	0.578611551478261	5.58749362059029	6.06422285315186	2.7308212292097e-09	3.24298764542482e-08	10.0987230052656
CLIC4	0.351918760255781	6.41943933058227	6.06405541988004	2.73345994029746e-09	3.24298764542482e-08	10.0977819908827
PBEF1	0.410085774980611	7.49267121043046	6.0629723874331	2.75058855724307e-09	3.26009718566152e-08	10.0916956298099
ZNF84	-0.362101231053403	5.644175003707	-6.06197062789477	2.76652513032037e-09	3.27576161448554e-08	10.0860668281514
CD36	0.492189868109325	3.98405683330361	6.06106708841323	2.78097650844557e-09	3.28963841991175e-08	10.0809905982006
TMEM118	-0.363622460697943	5.17838394379738	-6.05465937096314	2.88559996410026e-09	3.410048554239e-08	10.0450095638474
TMEM111	0.337006721710663	8.5404467276302	6.05241075725259	2.92321837534643e-09	3.45111722312958e-08	10.0323907107386
GNAZ	-0.241301784007063	4.18939011232937	-6.05195360998814	2.9309246547092e-09	3.45682612066681e-08	10.0298257649562
CUGBP2	0.474432914446739	5.20391964284933	6.0492734140982	2.97650643441525e-09	3.50715171068771e-08	10.0147911479922
GNGT1	-0.259739824394513	3.46057512075916	-6.04471638843304	3.05560174187929e-09	3.59682856067551e-08	9.9892414841224
FOXA2	-0.40332512394412	4.46657859806101	-6.043941611594	3.06925203825197e-09	3.60936846138967e-08	9.98489921632655
TROVE2	-0.211454358264632	6.84356093274255	-6.04344679565729	3.07800103196356e-09	3.61612570018587e-08	9.98212624966566
GLULD1	-0.412321999499665	3.45613523687925	-6.04190045789564	3.10549961595547e-09	3.64487586504247e-08	9.97346176753405
C19orf57	-0.135053869397415	3.76090926648134	-6.04057650101936	3.1292341550438e-09	3.66915654284687e-08	9.96604484287865
PLXND1	0.326533470984911	5.32196379239533	6.03655630863363	3.2023950507854e-09	3.75128805462625e-08	9.943531886468
SCN5A	-0.189448498214207	3.74015796633234	-6.03044181983708	3.31688216108265e-09	3.88162244740109e-08	9.90931551579514
MAFF	0.599499852005164	7.09685602317819	6.03015625490638	3.32232564100109e-09	3.884217996984e-08	9.90771823406243
RHCG	-0.1125296432719	3.67600696690664	-6.02740760910388	3.37516888482732e-09	3.94217106800103e-08	9.89234724127819
ADPGK	0.290740066487686	6.85337278614236	6.02234954634143	3.47456457285315e-09	4.05433203355598e-08	9.86407718898861
HTRA1	0.629370220218336	8.57405406587103	6.02116792425512	3.49819327966627e-09	4.07795193356644e-08	9.8574759046444
MAPRE3	-0.0727077536756067	3.42084539924246	-6.02096561861476	3.50225445625439e-09	4.07873773328969e-08	9.85634580925145
CAPN10	-0.0785280072052625	3.4027925420253	-6.01563581546759	3.61092149006168e-09	4.19726160132146e-08	9.82658481642174
ZNF638	-0.305559667831532	7.80872510944937	-6.01563214934884	3.61099735838651e-09	4.19726160132146e-08	9.826564353014
RALB	0.294470055786006	6.62762384197319	6.01441383822437	3.63629604683849e-09	4.22259180289577e-08	9.8197646200073
ZDHHC24	0.268867887172275	4.8032270995854	6.01179755988695	3.69121039806247e-09	4.28223079127825e-08	9.80516642983916
NR2F6	-0.199799309145126	5.12144474100623	-6.01060773474428	3.71645132749885e-09	4.3073635116209e-08	9.79852929763488
FLJ20035	0.647684427296479	6.34280691187363	6.00861016267927	3.75920730628236e-09	4.35272830598579e-08	9.7873888885546
SFRS16	-0.299000623507395	5.54360133978306	-6.00810398044577	3.77011766875491e-09	4.36116781624847e-08	9.78456642676594
FGFR1	-0.308799626793845	5.12412951331762	-6.00591961232732	3.81755570868354e-09	4.41180478349014e-08	9.77238877123025
VTCN1	1.09148769078308	7.42631601738806	6.00474118647041	3.84338917114445e-09	4.43740099702028e-08	9.76582072876417
WRN	-0.335477582937062	4.90068167640885	-6.00364995606531	3.86746330983391e-09	4.45898493628198e-08	9.75973966132859
MAPK9	0.34822383645415	5.80509104792511	6.00355841583993	3.86948950208825e-09	4.45898493628198e-08	9.7592295808739
CP	0.829541188740832	8.83690893095683	6.00262345232124	3.89024385260469e-09	4.47861534159327e-08	9.75402015871116
RTDR1	-0.151130747529824	4.49371694373876	-5.99863185726419	3.98007868486514e-09	4.57766069944088e-08	9.73178764290841
FAM82C	0.350033630369148	6.36805354274738	5.99428141270888	4.08029697518937e-09	4.68844810832351e-08	9.70757083299132
COL4A5	-0.59241715021022	6.26090052154165	-5.99303161377827	4.10954051948488e-09	4.71754880225328e-08	9.7006165949981
SNX3	0.296627500225052	10.3643031832484	5.99286315343434	4.11349787285416e-09	4.71759441761045e-08	9.69967932864282
CROCCL2	-0.0823885875758195	3.54924111369786	-5.99010879298848	4.17873162071617e-09	4.78784835172827e-08	9.68435803976938
PTPN6	0.294046458569632	6.36888250161617	5.98766498092121	4.23745525497302e-09	4.8505167471849e-08	9.67076925096555
YIPF5	0.463243399637207	6.1967448681747	5.98709012486831	4.25138539098553e-09	4.86184072917833e-08	9.66757346138319
TEKT2	-0.465237861902803	4.22477528446956	-5.98622278058204	4.27248787422947e-09	4.88133766427622e-08	9.66275214392662
ATP6V0B	0.375470073165722	9.1203547965475	5.98487518057934	4.30547801189021e-09	4.91436646627317e-08	9.6552624116022
GDF11	-0.195686027125982	4.34728799060387	-5.98378184357277	4.33242624736766e-09	4.94044288549256e-08	9.64918689266986
BHLHB2	0.488900512676569	6.33820172063624	5.98179859641814	4.38172960678684e-09	4.9919383088862e-08	9.63816869914576
TRAM1	0.322910675818031	8.33088984325072	5.97890107164533	4.45474796830443e-09	5.07032845314953e-08	9.62207674786546
RPS6KA3	0.358946644959524	5.74659117852568	5.97498594873974	4.5552997756126e-09	5.17759628053163e-08	9.60034399981395
TCP11L1	0.12279996759956	4.21671702254703	5.97489769213988	4.55759180980197e-09	5.17759628053163e-08	9.59985423045923
GPR125	-0.469030481655536	6.61830647335869	-5.97373741630434	4.5878292032562e-09	5.2052562959849e-08	9.59341599700987
BTG1	0.329869329593608	8.51976117911803	5.97363205033242	4.59058477523332e-09	5.2052562959849e-08	9.59283138683661
LBA1	0.306287812458117	4.57350220379194	5.9714103768472	4.64906448465454e-09	5.26660719889087e-08	9.5805067646237
ISYNA1	-0.537541069777827	7.58534257325077	-5.9674549322007	4.75498629100002e-09	5.38153617633668e-08	9.55857387414677
NFKBIA	0.394798757558632	9.39165916185736	5.96553870792822	4.80714384508757e-09	5.43545785751592e-08	9.54795292109889
SLC2A3	0.485770385951222	4.67997329613793	5.96139013645623	4.92198409405685e-09	5.56008747285484e-08	9.52496889212719
TAGLN	0.851684632054732	8.0927599225483	5.96046945872955	4.94783096601808e-09	5.58404690654075e-08	9.51986998996061
PLCG1	-0.177746638316467	4.97161650463685	-5.9546464722942	5.11439979611393e-09	5.76662943303408e-08	9.48763676458619
ELMO1	0.338357689975896	4.55007689144984	5.95236068036546	5.18127100471725e-09	5.83656365189945e-08	9.47499112767288
TGFB1I1	0.545789619148318	6.02478451851901	5.94984952047074	5.25571925303888e-09	5.91306922593561e-08	9.46110350123943
CCL20	0.891722887649391	5.20952744864235	5.94966817136224	5.26113594205969e-09	5.91306922593561e-08	9.46010076974069
EFEMP1	0.751325648316996	5.47304836096277	5.94957509543384	5.26391812838646e-09	5.91306922593561e-08	9.45958613629991
ADARB2	-0.109905988818688	3.39873441798002	-5.94563853494345	5.38291198112064e-09	6.0411021506668e-08	9.43782652430758
PDLIM5	0.266106238690147	5.12108919957289	5.94471425135387	5.41122941629612e-09	6.06722761927727e-08	9.43271927675859
TPPP	-0.118668509208161	3.38526538678243	-5.9432635236141	5.45596904161881e-09	6.11170039062082e-08	9.42470447077226
FLRT3	-0.746412369050546	5.10272726275721	-5.94048410921573	5.54269523922061e-09	6.2014227456092e-08	9.40935379356148
SNX11	0.336294600907779	6.0154102628753	5.94036744977297	5.54636463795142e-09	6.2014227456092e-08	9.40870961963864
C9orf95	0.484522940496905	5.94833656059607	5.93814689205613	5.61666368123844e-09	6.27419889141682e-08	9.39645014527447
SS18L1	-0.382508161322553	6.01758918708436	-5.93768633507929	5.63135262884415e-09	6.28477741951263e-08	9.39390795026697
TPPP3	-0.593888929614241	5.18580310850762	-5.9372790618526	5.64437338154676e-09	6.29347632042464e-08	9.39166001361221
TNFSF4	0.472740232213198	4.61997624240671	5.93621198565878	5.67862790055697e-09	6.32581287497752e-08	9.38577093607063
MAPT	-0.107249942137133	3.53455718841741	-5.93600389915987	5.68533134374471e-09	6.32742699088483e-08	9.38462263534994
AIM1	0.604862914827143	5.98162845234138	5.935453403618	5.70310265147374e-09	6.34134461025363e-08	9.38158495775409
ADNP	-0.310886356405845	8.6565694935544	-5.93248950004343	5.79972019771145e-09	6.44282570302963e-08	9.3652340689872
KIF5C	-0.594198226358911	5.49187288659308	-5.93225130997169	5.80755371054482e-09	6.44558173109499e-08	9.36392035699891
TINF2	0.256962984711741	5.52213409064852	5.93183900545639	5.82113785161969e-09	6.45470920895067e-08	9.36164644255766
PCDHB6	-0.18480865848814	3.92299884614079	-5.93163828093895	5.8277623126393e-09	6.45610982233693e-08	9.36053946924564
REEP5	0.340507358251145	8.31799146782654	5.92896276512896	5.91676738022867e-09	6.54868683756559e-08	9.34578737512803
TICAM1	0.270862864886197	4.51262443079881	5.92618483111646	6.01058295469971e-09	6.64641321767621e-08	9.33047663206838
POM121	-0.117698430993069	3.73604133874313	-5.92556869023866	6.03158693123365e-09	6.66352016751519e-08	9.32708157259855
D4S234E	-0.740373951518259	5.97623134105141	-5.92501425484148	6.0505486068694e-09	6.67834155123018e-08	9.32402678227241
MT1E	0.841425687789702	7.87513579390515	5.92429918851314	6.0750897645077e-09	6.69928854800382e-08	9.32008732172916
IFITM2	0.463893295391868	9.87872748159355	5.921647581977	6.16694399176135e-09	6.79435860464686e-08	9.30548259884588
WDR60	-0.289272096954053	5.13202792602968	-5.92094104619081	6.19164685831286e-09	6.81533925665479e-08	9.3015920358715
BASP1	0.792252969332599	7.05832288061441	5.91751704045894	6.31273598213521e-09	6.9422800636413e-08	9.28274329315908
TNF	0.370052676889127	3.81885327643006	5.91476559807716	6.41171173607662e-09	7.04469276695571e-08	9.26760373192163
TOX	-0.366315236064389	3.94958558755582	-5.91450341602442	6.42122166607678e-09	7.04871023727408e-08	9.26616141532635
CCNB1IP1	-0.434408432219435	8.27475542062039	-5.90763949894288	6.67514622367911e-09	7.32077512072349e-08	9.22842120127342
TCF3	-0.119731553442829	4.74028335782305	-5.90643304009419	6.72077924662941e-09	7.36411498525126e-08	9.22179156833811
GSDMDC1	0.341984926075314	5.71362136846078	5.90527813786679	6.76474726020017e-09	7.40555331884823e-08	9.21544633749931
WASF1	-0.506890267161364	6.14115686861857	-5.90029822463019	6.95757207347882e-09	7.60972596810463e-08	9.18809808040132
LRP10	0.327985325119329	8.28883077822223	5.89887764804671	7.01355361392473e-09	7.66399388556095e-08	9.18030032418851
CCDC40	-0.101392800795236	3.44937073935268	-5.89615526406979	7.12206694228676e-09	7.77004685771887e-08	9.16536127413326
NOLA3	0.308664025594103	8.76048468076232	5.89611931349945	7.12351082122707e-09	7.77004685771887e-08	9.16516403555113
TMEM158	0.718823391352956	5.30755616194925	5.89487405405216	7.17370068765953e-09	7.81771074034354e-08	9.15833270543346
TMEM165	0.357862174669107	8.14773627240081	5.89327057104185	7.23883702507127e-09	7.8815619761219e-08	9.1495380391604
PDXK	0.318831622775969	6.60416525792969	5.88989215491585	7.3779683639975e-09	8.02578997644607e-08	9.13101509849638
ENAH	-0.370427008415638	7.68923510846503	-5.88577479240089	7.55106131328681e-09	8.20666790023464e-08	9.10845309308334
PGK1	0.444829366116792	8.79151280942264	5.88414779165597	7.62054653588559e-09	8.27471788865053e-08	9.09954132922511
MYH9	0.342004473136885	6.99141266970851	5.88266709571607	7.68432529868779e-09	8.3364545267386e-08	9.09143278429477
BEX1	-1.05723094744275	5.45096165667336	-5.87908815172021	7.84064087517097e-09	8.49837960565336e-08	9.07184113991184
ASCL1	-0.0604268615582009	3.22964942080708	-5.8785362385523	7.86502090013358e-09	8.51713864023459e-08	9.06882080439929
CEBPB	0.286067853786095	9.52650163106166	5.87832511191763	7.87436667716098e-09	8.51959780111164e-08	9.0676654821125
WIZ	-0.186878897060375	4.78287439717434	-5.87436254400534	8.0517976076668e-09	8.70374746782079e-08	9.04598824894102
LOC26010	0.261642980753491	6.12113633156582	5.87337014388566	8.09684112161245e-09	8.74458841134144e-08	9.0405612970087
PHLDB1	-0.143285335510639	4.64258279560431	-5.87096303410961	8.20711965299561e-09	8.85574685137752e-08	9.02740127441688
CLDN9	-0.280854815761943	3.99324404878213	-5.8649209753453	8.49042221840116e-09	9.15323763240705e-08	8.99438895693583
TLL2	-0.0600830515927848	3.36318770721373	-5.8634538026439	8.56064194936288e-09	9.21968158350569e-08	8.98637711381777
GPR137B	0.519024192457635	5.75765621251943	5.86331389966851	8.56736729110021e-09	9.21968158350569e-08	8.98561323091867
TMBIM1	0.326172031692391	6.54292685348928	5.85760625333547	8.84617945305173e-09	9.51122258693294e-08	8.95446237966947
PEG10	-0.614470954544639	6.26617791415716	-5.84974227306324	9.24486584516172e-09	9.93101467506132e-08	8.91158572666923
RNF14	0.386341019868047	5.91430444019823	5.84942186015951	9.26147621436916e-09	9.93999078194594e-08	8.90983979922502
FBXO17	-0.476407029402912	4.79195338791856	-5.84844713583865	9.31218555858058e-09	9.9855154493702e-08	8.90452904173606
BID	0.470661907230697	6.49368797685622	5.84777695739791	9.34720809248092e-09	1.00141530115352e-07	8.90087803721054
COLEC11	-0.88659626520547	5.14351852109415	-5.84421115966603	9.53572220915225e-09	1.02070370526766e-07	8.88145832740743
EFCAB2	-0.392536558898746	4.42268575300939	-5.84158624610819	9.6768583097216e-09	1.03489101035229e-07	8.86716931103805
AGTRL1	0.248274565342633	4.34717600400815	5.8375097513489	9.90008993577806e-09	1.05782504886104e-07	8.84498944269947
KLK10	0.473579670570438	6.10034396683803	5.83487463889302	1.00470541806259e-08	1.07257647555937e-07	8.83065913574112
CASP7	0.375829419777131	6.53456743436593	5.8321258261544	1.0202626205681e-08	1.08763952008406e-07	8.81571646190306
DDX6	-0.203101094410739	3.786835737117	-5.83206286290426	1.02062170544343e-08	1.08763952008406e-07	8.81537426205039
GNL1	-0.208889613392094	5.04120830718922	-5.82816331637439	1.04310294469148e-08	1.11061411670865e-07	8.79418678613325
CORO2B	-0.355061616045317	4.12511939021217	-5.8274725319796	1.04713540655067e-08	1.11350467645046e-07	8.79043481236873
GNG3	-0.10804910195647	3.88528720624896	-5.82738163250139	1.04766716360934e-08	1.11350467645046e-07	8.78994112333354
PLA2G2D	0.133441894262874	3.33861701961164	5.82602149400274	1.05565541507157e-08	1.12087106692909e-07	8.78255479735256
ATP6V0E1	0.217188757686595	7.55923762910085	5.8258851224671	1.05645960883949e-08	1.12087106692909e-07	8.78181430455063
HIPK2	-0.351110396673572	4.94377956165284	-5.82022909422823	1.09034494109025e-08	1.15580402998316e-07	8.75111546707063
DLEC1	-0.123799266149268	3.51529781257509	-5.81913389965035	1.09702763473003e-08	1.16186515192779e-07	8.74517413474711
ANKMY1	-0.132744731108136	3.45968684456799	-5.81811395295504	1.10328707846758e-08	1.16746775034328e-07	8.73964188518272
SMA4	-0.268571411429622	4.35015964970776	-5.81450835085065	1.12569512028429e-08	1.19013350644982e-07	8.72009161667668
COL1A2	0.598482851951974	10.7390961705414	5.81286677378118	1.13604357156849e-08	1.20002076217788e-07	8.71119414357138
RBBP6	-0.282841705053396	6.60361555254906	-5.81181787058524	1.14270432481094e-08	1.20599872737715e-07	8.7055101463747
EPB49	-0.286898628357389	4.72053840194784	-5.81141679125244	1.1452613111178e-08	1.20763894119794e-07	8.70333693557934
B3GALT4	0.259967080898258	4.89291080888885	5.80901293617811	1.16070382558482e-08	1.22285174695472e-07	8.69031459206551
KIAA0746	0.446194332875309	7.10825436546359	5.80710374561996	1.17311303816221e-08	1.23484503545012e-07	8.67997530437741
ELTD1	0.359405015368599	4.72343215474058	5.8056087156974	1.18292051968491e-08	1.24343210679765e-07	8.67188097160848
PPP1R9A	-0.432988417421648	5.7374562253397	-5.80554565005411	1.18333598604061e-08	1.24343210679765e-07	8.6715395637125
COMT	0.357764984399006	7.00547919448023	5.80358426440074	1.19632852355821e-08	1.25598849875222e-07	8.66092314166024
TM4SF1	0.510604576593202	8.94072733616336	5.80210411794692	1.20622521622261e-08	1.26527561443838e-07	8.65291358636331
CEP290	-0.312618286862627	4.13830040951668	-5.79911564650298	1.22645084149503e-08	1.28537171743108e-07	8.63674738335619
CLUL1	-0.436923647941618	3.96510673378894	-5.79557804206872	1.25082044295013e-08	1.30977215426135e-07	8.617619954552
PHC1	-0.426655821280771	5.91431403908018	-5.79415368556478	1.26076516488795e-08	1.31903858519381e-07	8.60992147346895
CLN3	0.289337688540604	5.66344253399914	5.79318689561393	1.26755906410033e-08	1.32499533419238e-07	8.60469702002822
ZNF768	-0.192745162761097	4.19069979356083	-5.79122787573797	1.28143522570946e-08	1.33833850719803e-07	8.59411295285712
SPARCL1	0.464092261184117	8.63358824973446	5.79080870269543	1.28442349136967e-08	1.34029702626287e-07	8.59184867428282
IRF7	0.540604721379662	6.39972427453714	5.78562186237208	1.32196695829481e-08	1.37827931703775e-07	8.56384227702925
ESF1	-0.400430057937361	7.15734937807812	-5.78098186551561	1.35645707362221e-08	1.41301523188223e-07	8.5388069941304
SFN	0.657912602185696	7.78718741668183	5.77991955680907	1.36447596819682e-08	1.42013998349404e-07	8.5330777151096
NDRG2	-0.308186253749669	4.40172759898131	-5.77965081818179	1.36651186708503e-08	1.42103073432106e-07	8.53162848953501
EXTL3	-0.144651908808191	4.02156670224342	-5.77300363746561	1.41782213661314e-08	1.47311597662601e-07	8.49580085845768
FLJ31568	-0.249055635552144	3.88165089396234	-5.77134667619289	1.43090189924152e-08	1.4854241957471e-07	8.48687557031696
PPP6C	0.29222783800819	7.57971431021574	5.76997387038424	1.44182759299251e-08	1.49547699180153e-07	8.47948257964331
IFIT5	0.407770953732031	6.20636787539032	5.76683323726882	1.46712944947177e-08	1.52041074273142e-07	8.46257501898294
IMPG2	-0.296273817385673	3.83292856191725	-5.76534748531117	1.47924935660554e-08	1.53165268720928e-07	8.45457927282294
SPARC	0.586822144412405	9.11815538159243	5.76488789581268	1.48301814074709e-08	1.53382123908866e-07	8.45210630058768
ZNF3	-0.293740452828459	5.58662723305817	-5.76478159578207	1.48389116719672e-08	1.53382123908866e-07	8.45153434270946
FAM90A1	-0.254888423970861	4.06201235147878	-5.76439889709061	1.48703836401938e-08	1.53575608743751e-07	8.44947527011663
GCSH	-0.397740787686519	8.10918214912101	-5.75934171972782	1.52924291955744e-08	1.57798999462817e-07	8.42227676242406
RHOA	0.34588924183916	10.6372456029951	5.75678857116499	1.55099127170767e-08	1.59906137790272e-07	8.40855328788607
RPRM	-0.291159699213683	4.20294576050093	-5.75290651457448	1.58463822548508e-08	1.63235359378027e-07	8.38769689387225
TMEM112B	0.220263936176752	5.64960918777485	5.7516457514305	1.59571784993214e-08	1.64236191016093e-07	8.38092605578541
LAMP2	0.359668986725104	7.96079323303647	5.75058903871667	1.6050623861467e-08	1.65056885174881e-07	8.37525204806666
OSBP2	-0.0984137902317666	3.62031673782254	-5.74941876226052	1.61547339220721e-08	1.65985755878492e-07	8.36896931700999
MX1	0.754680784591665	8.23779905646271	5.7488166658565	1.62085536241998e-08	1.66396762781427e-07	8.36573734244873
CCL13	0.157125028973882	3.48682500446132	5.74836154751356	1.62493512650626e-08	1.66673499091895e-07	8.36329452182895
MOBKL1B	0.42700761557631	8.51644378331013	5.74709658611891	1.63632709262461e-08	1.67699156164984e-07	8.3565057985841
SFRS14	-0.261729752082058	5.1830434461437	-5.74614085698616	1.64498574852868e-08	1.68443183535565e-07	8.35137750569761
GPM6A	-0.470738318453857	3.89416146813663	-5.74248129566782	1.67855502785292e-08	1.7173457642655e-07	8.33174771871479
ABCA2	-0.0668629241164393	3.64785024985831	-5.73993714751742	1.70228489304165e-08	1.74014555874427e-07	8.31810737606379
ABCB6	-0.138959282117949	4.02133627893495	-5.73968868549106	1.70461979774966e-08	1.74105441938095e-07	8.31677553875976
CELSR3	-0.220300393029387	4.17271380258335	-5.73807725350817	1.71983903483819e-08	1.75511030995945e-07	8.30813895436739
FANCC	-0.16655310261719	4.07453309334961	-5.73638840123138	1.73593152838843e-08	1.77003280820097e-07	8.29908969078255
THBS4	-0.524673802477905	4.72188301965497	-5.73613803601022	1.73832962359625e-08	1.77097845409019e-07	8.29774837256823
ANXA7	0.252969125309455	8.47845263794954	5.73185946875667	1.77981374348872e-08	1.81170896864676e-07	8.27483403872639
ANXA1	0.626805211775117	8.91521467946496	5.72255935049572	1.87333959749606e-08	1.90530028995334e-07	8.22507748313857
AQP1	0.405840686176806	4.9724003478603	5.72074244216622	1.89216213983118e-08	1.92281995678034e-07	8.2153650424097
SP100	0.244393960883293	5.46839480551104	5.7192550910819	1.9077075945506e-08	1.93698270266259e-07	8.20741627402104
GRB2	0.266199225673064	7.23604539513403	5.7168138257298	1.93349320102111e-08	1.96151012019345e-07	8.19437344907366
SPTBN1	-0.114031630695348	4.586375349666	-5.71452629091759	1.95796294150023e-08	1.98466243615705e-07	8.18215634611482
CEPT1	0.261908816653219	6.71371345113254	5.70878277848485	2.02073825194418e-08	2.04657107064019e-07	8.15150054373346
IFITM3	0.306254708045119	10.6431751338122	5.70857215317446	2.02307721288784e-08	2.04721813425172e-07	8.15037684789569
ANPEP	0.824404029528132	4.91919514846346	5.70090275193903	2.11006410713382e-08	2.1334502080693e-07	8.1094848008693
OCLM	-0.0930192566160275	3.23827110633659	-5.69784821890453	2.14571384242083e-08	2.16767500758655e-07	8.09321182719943
NPAS3	-0.287819204278628	4.63201573569904	-5.69447186833552	2.18580213148714e-08	2.20632265443153e-07	8.07523320715376
GEM	0.527814231052523	4.85096281420421	5.69396715624992	2.19185703111386e-08	2.21058143791232e-07	8.07254647890818
SLC38A6	0.407872163248889	4.83751679785527	5.69220318360079	2.21314752376231e-08	2.23018598168584e-07	8.06315797103258
MMP11	0.302104931646539	4.2191426419806	5.69115043214258	2.22594965849013e-08	2.24121118624901e-07	8.05755604909127
DUSP9	-0.161254755864206	3.46910226916104	-5.69080051104768	2.23022087079379e-08	2.24363573317451e-07	8.05569424174129
EHD2	0.264011481085838	4.72793980395105	5.68849817659425	2.25852333032073e-08	2.27021184839084e-07	8.04344681302263
STEAP1	0.643518729879996	6.2404765183668	5.68814424775795	2.26290505701117e-08	2.27271915734183e-07	8.04156444649864
PPARG	0.221879052563342	3.5281161179049	5.68399043281416	2.31495304218743e-08	2.32305537783509e-07	8.01948005013371
MAGED2	-0.330424197916868	8.44006266373342	-5.68244245211735	2.33464612140408e-08	2.34086666061182e-07	8.01125356571523
RAB20	0.400752645222717	6.59638758437983	5.68181628097834	2.34265839068068e-08	2.34694611818442e-07	8.00792643826775
MLCK	-0.142449965135975	3.22734150301787	-5.6772268256957	2.40220629589302e-08	2.40460251164952e-07	7.98355035649466
GLT25D2	-0.235628611042029	3.57517429612183	-5.6762928004961	2.41450444832053e-08	2.41490552879367e-07	7.97859154770526
HP	0.997376227980698	5.56061868200627	5.67432526309648	2.44061159063508e-08	2.43899126758736e-07	7.96814807187686
JARID2	-0.38210019499616	5.7934349816911	-5.6740336433933	2.44450438884635e-08	2.44085587483314e-07	7.96660045441073
ZNF85	-0.342400331044319	5.47920379553578	-5.66786460455366	2.52828519437475e-08	2.52242007544828e-07	7.93387778106268
IQCA	-0.322546734026107	4.32630492228197	-5.66743226327098	2.53426045379813e-08	2.52628844243684e-07	7.93158565946859
LY6E	0.564842074820121	7.9179895566666	5.66561041109636	2.55959111468103e-08	2.5494289663349e-07	7.92192851329592
PFKM	-0.428491637691574	7.93756382882627	-5.66473919020969	2.57179134768703e-08	2.55946375279729e-07	7.91731136320642
FKBP11	0.485525110939751	6.55005748921672	5.66440630474558	2.57646787692025e-08	2.56200050981616e-07	7.91554735615889
SCAMP2	0.309646308109562	6.79081949322668	5.6606902606602	2.62923788708925e-08	2.61231704920204e-07	7.89586164885585
CMPK	0.35435185205977	8.10651831556687	5.65723830580898	2.67919941048373e-08	2.6597625145132e-07	7.8775850421522
GLI1	-0.107540601341471	3.42227655290479	-5.65688818587914	2.68431815856979e-08	2.66264903340176e-07	7.87573185163248
CFL1	0.178624335706461	11.4672457512324	5.65495284524676	2.71278502677261e-08	2.68867138209019e-07	7.86548986631479
PPP2R3C	0.393783451565109	6.4280307564014	5.65440039435341	2.72096478438503e-08	2.69456068532603e-07	7.86256681043461
C14orf135	-0.296603544376684	5.10917442762766	-5.65393112541058	2.72793177920078e-08	2.69913945236824e-07	7.86008407162006
SCG2	0.46637024665277	3.98120738447002	5.65378725032891	2.73007129462258e-08	2.69913945236824e-07	7.85932291457928
IRAK3	0.134637833986522	3.53012159312123	5.6498963570732	2.78855478949756e-08	2.75469866900161e-07	7.83874493031194
TXNDC1	0.362193411781201	6.7659118881294	5.64613306078765	2.84627966354916e-08	2.80941800889008e-07	7.8188535310221
KLF6	0.494409601308572	6.52650311910999	5.64097551123116	2.92728370979219e-08	2.8870065874953e-07	7.79161140500321
FUS	-0.321455888362109	6.28053887484552	-5.637008912193	2.99110497403143e-08	2.94753568717565e-07	7.77067464736009
IL10RB	0.372683771558014	6.87804556458848	5.63596635821043	3.00810281814051e-08	2.96186215339722e-07	7.76517390513132
ERF	-0.278577090243052	4.85998593194926	-5.63193095884604	3.07478678753139e-08	3.02504758949779e-07	7.74389062965833
KIF3A	-0.246473743203723	4.07508738351948	-5.6305407519887	3.09809109591939e-08	3.04548677363765e-07	7.73656156119632
ICAM2	0.354068944053353	4.62462105995722	5.62662598604293	3.16464247403317e-08	3.10837069105281e-07	7.71593169044039
CAPZA1	0.192345592255315	9.53294906146195	5.62521154306411	3.18902862982005e-08	3.1297703961119e-07	7.7084809988961
GRIK4	-0.0824476447291089	3.08476685679877	-5.61967530379252	3.28624875143683e-08	3.22255761114025e-07	7.67933414932575
S100A12	0.173443896908982	3.88770159617827	5.61944202281192	3.29040802526501e-08	3.22401085762744e-07	7.67810653647297
CD55	0.538768261236537	7.83556892856118	5.61679634343983	3.33793902551515e-08	3.26792371912629e-07	7.6641870852697
CAMK2B	-0.128066985305258	3.27662003995091	-5.61297350874403	3.4078003282056e-08	3.33360938686043e-07	7.64408449914348
TBX1	-0.0582628553442137	3.23837408102384	-5.61179353456595	3.42964994574216e-08	3.35226011742103e-07	7.63788195550384
ELOVL1	0.330606205484357	6.87677117180736	5.60827751848509	3.49556747577289e-08	3.41391918436797e-07	7.61940674614645
HERC3	0.110527973227688	3.77762129150167	5.60743817605613	3.51148463032849e-08	3.42668540667874e-07	7.61499784529724
UBE2A	0.326270137733513	7.90600247518407	5.60707235450576	3.51844405741125e-08	3.43069662666772e-07	7.61307643704584
MTDH	0.30227127323589	8.6330846170086	5.60241926151501	3.6081445112923e-08	3.5153136088173e-07	7.58864651027996
EDNRA	0.456599637592519	4.67658323973173	5.59907325691704	3.67401869536549e-08	3.57659928290956e-07	7.57109009119022
LDHA	0.262190243978454	11.4772313683617	5.59874473457047	3.68054917929875e-08	3.58006245695602e-07	7.56936683542601
CABP1	-0.0584294103701173	3.43045484682806	-5.59835125285812	3.68838581342559e-08	3.58478950486449e-07	7.56730295329617
PDPN	0.458104819377827	4.65677815785858	5.59727930451398	3.7098173235359e-08	3.60271130725962e-07	7.56168103549068
KIAA0406	-0.343456236576987	6.34599889075039	-5.59300615836324	3.796461034997e-08	3.68388265781095e-07	7.53927953985995
POGZ	-0.318348497761709	7.54692397682642	-5.5920261719506	3.81660734805558e-08	3.69791509699182e-07	7.53414417888626
EPS8L3	-0.125695079955547	3.76245458889738	-5.59200401732679	3.81706399731011e-08	3.69791509699182e-07	7.53402809250676
LAPTM4B	0.334431319200997	10.7096613915836	5.59043591297202	3.84952101572407e-08	3.72636109898306e-07	7.52581252007849
TEX14	-0.0862506195447956	3.2298621670363	-5.58894037389193	3.88072611377088e-08	3.75355051100634e-07	7.51797900758578
ZNF267	0.280411531130284	5.60332575150577	5.58563487129299	3.95057244921559e-08	3.81804120653725e-07	7.5006715579159
MAT2B	0.329191235714427	9.03937628099466	5.58541973856741	3.95516041581605e-08	3.81940992199334e-07	7.49954544400006
CDH2	-0.582660271456842	5.7247863781448	-5.58350167499733	3.99629522188628e-08	3.85604062996431e-07	7.48950700296686
ASL	0.416861162793924	6.0499489794614	5.58311509841397	4.00463599185284e-08	3.86099492505139e-07	7.48748416825404
EFCAB1	-0.361586591838929	3.56542438906404	-5.58259609696761	4.01586059227058e-08	3.86871946016978e-07	7.48476858825043
LOC130074	-0.301554039949984	6.88586050953216	-5.58108983374207	4.04861057993627e-08	3.89715176687391e-07	7.4768885927876
TULP3	-0.297466096667118	6.27163668794827	-5.58011398900411	4.06996644791757e-08	3.91424040614948e-07	7.47178446772043
C1orf165	-0.391878921070367	4.51480756940239	-5.57998195572401	4.07286433225818e-08	3.91424040614948e-07	7.47109393181312
FER1L3	0.499441518698573	8.00744695042616	5.57910142134765	4.09224181110123e-08	3.92972694491874e-07	7.46648909035889
DENND2A	-0.127030008588906	3.82041736021241	-5.57363446764419	4.21457261562112e-08	4.04397477588123e-07	7.43791335109242
C6orf26	-0.206891608583866	3.95398507392904	-5.57341461389325	4.21956583046979e-08	4.04554233523226e-07	7.43676468960217
SP110	0.390778031223526	5.97058161355629	5.57171140202209	4.25844381929363e-08	4.07956885218249e-07	7.42786732766733
KCNE4	0.208030840571557	3.89094338386638	5.56981245797197	4.3022004589057e-08	4.11821128188732e-07	7.41795029287704
APOA1	-0.92002814996918	6.38650796752734	-5.5670811533138	4.36590458523451e-08	4.17587156595663e-07	7.40369153339835
ZNF629	-0.245917793351643	5.79056752603065	-5.56638877016394	4.38219872534508e-08	4.18812992465123e-07	7.40007792441873
GABRE	0.594179234854015	4.42063759968327	5.56541475486402	4.40522079595806e-08	4.20679372124718e-07	7.39499511864332
DYRK1B	-0.122785326319554	3.69260881367828	-5.56435106338947	4.43049685412401e-08	4.22757869392721e-07	7.38944523620672
TMOD3	0.227277957945141	3.88577588738989	5.56077183622656	4.51658866217453e-08	4.3063151757645e-07	7.37077719926822
RGS16	0.430651462242758	4.70631347563377	5.56053952748856	4.52223230578026e-08	4.30828492295932e-07	7.36956591917329
IFNG	0.129097336814092	3.34112649305677	5.56012184423922	4.53239664190074e-08	4.31455496930978e-07	7.36738819005558
GNAI1	-0.448049690409633	5.18324615295471	-5.54596953650896	4.8902332800277e-08	4.65151573128701e-07	7.29368519056774
GDF10	-0.225427164231295	3.24794317363071	-5.54469222009558	4.92384922917447e-08	4.67979419240087e-07	7.28704122710037
LTBP2	0.468743981956788	7.69711432583341	5.54157456065817	5.00684496313657e-08	4.75492326861913e-07	7.27083035022524
LAT	0.150597060756697	3.98333599944115	5.54039282152859	5.0386584450556e-08	4.78136524786127e-07	7.26468775702955
ASTN1	-0.368436170330824	3.58905445575511	-5.53049682775002	5.31289547994632e-08	5.03762892673335e-07	7.21329420399289
ZNF287	-0.141960610147644	3.6873217085908	-5.52774840371539	5.39159959032686e-08	5.10823306583132e-07	7.19903492260247
MSX1	-0.900168967556993	5.27269749967068	-5.52632887903806	5.43269196371403e-08	5.14311923168588e-07	7.19167262769531
ZNF208	-0.155794103262979	3.40142425900532	-5.52429316806574	5.4921535549424e-08	5.19532703131314e-07	7.18111740864634
KHDRBS1	-0.17298966990599	9.5522549699043	-5.52239916310204	5.54804389964997e-08	5.24210170637536e-07	7.17130000380852
ZNF273	-0.272182552765565	4.6658014157136	-5.52232286315324	5.55030698856385e-08	5.24210170637536e-07	7.17090457177235
CPB2	-0.100045402050976	3.41888644473162	-5.52210191244391	5.55686554399814e-08	5.24418298439072e-07	7.16975949989959
USP15	0.240520947033826	5.67338594147491	5.51841113934762	5.66754056575974e-08	5.34444193366318e-07	7.15063810064523
BAT2	-0.283650820763813	4.93848478130932	-5.51711786719427	5.70682652426349e-08	5.37727738694686e-07	7.14394048638925
P2RX7	0.0923234848525119	3.39892011794702	5.51595051685427	5.7425145618619e-08	5.40667399170766e-07	7.13789618089744
MOCOS	0.500515739742115	5.08513943975518	5.51542857445369	5.75854139655073e-08	5.41752777322374e-07	7.13519403127044
KRT6A	0.808222477230854	4.8004709544741	5.51324800941947	5.82596969266119e-08	5.47668439024403e-07	7.12390744922465
OPRL1	-0.0549120230844444	3.2498839709141	-5.51145502497047	5.88198750076767e-08	5.52503069299877e-07	7.11462991596322
BIK	0.612075101420477	7.4551042886342	5.51101819727167	5.89571432706399e-08	5.53360810027316e-07	7.11237001694219
CCL16	-0.0755447997195366	3.41354589549444	-5.51082775153574	5.90170861598089e-08	5.53492018330544e-07	7.11138480783736
C8G	-0.0717613994839379	3.14049313257647	-5.50453463229862	6.10315136799196e-08	5.71938900959993e-07	7.07884621916699
PLCB1	-0.235481304555925	4.76948364013356	-5.50327147585403	6.14438282274165e-08	5.7535503850276e-07	7.07231900054629
POLR3G	-0.130023068296299	3.717055841554	-5.50185438903683	6.19096108169975e-08	5.79266148763236e-07	7.06499793021049
DLX4	-0.0855592906810458	3.48417458616321	-5.50147565964927	6.20346755113452e-08	5.79985685176723e-07	7.06304158780142
SERPING1	0.426630079439009	8.78220963579508	5.49964702971265	6.26419923642705e-08	5.85209365438747e-07	7.0535973884461
CCDC46	-0.277808956578279	4.22573373357396	-5.49926889171328	6.27682970620169e-08	5.85934754434734e-07	7.05164478926998
DNAJC1	0.252399367353902	5.37686922703259	5.49726594822316	6.34414540747622e-08	5.91759868294568e-07	7.04130411481222
NOVA1	-0.185842433889996	3.43810356480194	-5.49583417823195	6.3926944004776e-08	5.95826826397455e-07	7.03391428865776
SNRPE	-0.234242608978875	8.77554772769239	-5.495295766991	6.41104431462125e-08	5.97074985589088e-07	7.03113581241711
NRBF2	0.329017993384485	5.67995725589431	5.49392596660519	6.45796039881201e-08	6.00979591363943e-07	7.02406802315388
FAM46A	0.43167202922932	6.46278712226903	5.49025466592707	6.5853552267957e-08	6.1236175784613e-07	7.00513276883022
CAPRIN2	-0.369660312072825	5.84221720565049	-5.48916850699602	6.62351103999945e-08	6.15434567466616e-07	6.99953288250509
VAX2	-0.251200184596119	3.94647761523528	-5.48828086364943	6.65485263333153e-08	6.17869972325199e-07	6.99495720186724
PRLH	-0.0941164509417152	3.18793387482456	-5.48384523612871	6.81364134532633e-08	6.31971901258575e-07	6.97210189290823
SOX3	-0.234658055609063	3.34100199645921	-5.48374600321134	6.8172355068501e-08	6.31971901258575e-07	6.97159076457649
HIC2	-0.155013592786083	4.0036206855009	-5.48332788195997	6.83239987491868e-08	6.32890456105929e-07	6.96943719739317
FAM110B	-0.41704076476086	4.68766538452825	-5.48310363544331	6.84054631839374e-08	6.33158022798597e-07	6.96828225712634
WDR1	0.296804236841964	7.18198495981444	5.48005126861877	6.9523759986953e-08	6.42749745022131e-07	6.95256573561088
WTAP	0.305786020813942	5.8129712565402	5.47998430889955	6.9548490098309e-08	6.42749745022131e-07	6.95222104880368
BCORL1	-0.215266909294362	5.27899100982787	-5.47874872731508	7.00063623659639e-08	6.46485134670964e-07	6.94586134229183
PCDHGA8	-0.16991651129368	4.04565923361952	-5.47374394992169	7.18911398514578e-08	6.63381690491383e-07	6.92011397332178
FOXJ1	-0.572500250615583	5.13289685557903	-5.47289089773369	7.22172762373006e-08	6.65880888552506e-07	6.91572746113885
ZNF606	-0.354577985420538	5.56157314074607	-5.47143463987411	7.27773532294837e-08	6.70531666097508e-07	6.9082405717004
ZNF589	-0.14119677624161	4.2582724334985	-5.4690063321433	7.37206805423663e-08	6.78703696552886e-07	6.8957600933983
PBX3	0.393276095190715	5.2406183929182	5.46847254519034	7.39296285313929e-08	6.80107400133715e-07	6.8930173069163
PLCG2	0.352186841788717	5.27549461597557	5.46448548649663	7.55086454971085e-08	6.94103136699374e-07	6.87253783770113
CUL3	-0.171885165008881	6.02210254418013	-5.46426979610047	7.55949944001835e-08	6.94366836435552e-07	6.87143032186393
C6orf124	-0.390214973001943	4.84304180025485	-5.46207042884089	7.64809778834553e-08	7.01969463165067e-07	6.86013932137413
EFNA4	-0.343787502296165	6.12922552571012	-5.46104941857508	7.68956981312519e-08	7.05238383013355e-07	6.85489907010119
RAP2C	0.347495919166775	5.47913430690626	5.46024451795379	7.72241769671706e-08	7.07711977959413e-07	6.85076859159684
NPFFR1	-0.106730887118026	4.41233355870502	-5.45912211966754	7.76845030169271e-08	7.11389190364895e-07	6.84500971680798
MCTS1	0.336604313003273	8.13871280999123	5.45859451014147	7.79018100703512e-08	7.12837079686299e-07	6.84230298328691
PDGFRA	0.415636376994055	5.44584505477675	5.45782247265396	7.82208545912525e-08	7.15213007583799e-07	6.83834270456465
MOSC1	-0.382761027571411	5.62757652576599	-5.45705135085256	7.85407877259422e-08	7.17593449010468e-07	6.83438761520496
TALDO1	0.26276272130257	9.23698763968489	5.45634886536866	7.88333504640762e-08	7.19720399005615e-07	6.83078499023753
ASPN	0.834867651231612	4.8267304509046	5.4548876458872	7.94452971141762e-08	7.24757778673417e-07	6.82329258349371
ITFG1	0.46006687496485	7.70100794511279	5.45363798710126	7.99723027755877e-08	7.29013224847561e-07	6.81688635632927
ABCA1	0.315767353526608	5.7481575179024	5.45325321001923	8.01352535689842e-08	7.29946084325044e-07	6.81491410257917
CXCL1	0.746077600495243	5.17394777241528	5.45073647570326	8.12090578685586e-08	7.39168159375044e-07	6.80201708696405
SAFB	-0.127061308183068	4.69803765293659	-5.44929891975612	8.1828672525969e-08	7.4424537353302e-07	6.79465267788464
CFLAR	0.286411366295785	5.97957805950242	5.4476742596049	8.25344613047389e-08	7.50098100401257e-07	6.78633181780436
HEXA	0.289509974451252	7.9550219566755	5.44726412449455	8.2713565927352e-08	7.51158944869662e-07	6.78423161509059
DCK	0.359894102967011	6.45006909294803	5.44666935733828	8.29739696707269e-08	7.52955947833379e-07	6.78118620372717
TRADD	0.165580468495897	4.83349340121243	5.44535223094212	8.35534778308795e-08	7.57643810270671e-07	6.77444310831978
EYA4	-0.452138014594358	3.96737339142981	-5.44425815244469	8.40378371690256e-08	7.61462479450268e-07	6.7688430100797
ATG4A	0.281342399478071	4.72057252634057	5.44392000629717	8.41880887796489e-08	7.62250349687618e-07	6.76711239177735
IFIT1	0.767220603909944	8.28307984418764	5.4429376571221	8.46260667813058e-08	7.65206958693489e-07	6.76208530553335
PDE6A	-0.112672203024379	3.35679222038423	-5.44290262544144	8.46417263726729e-08	7.65206958693489e-07	6.76190604871942
LRRC48	-0.290462420503654	3.6939258105353	-5.44168817493945	8.51863442514785e-08	7.69552856321308e-07	6.75569234409643
LAMP3	0.728778172371012	6.28004656417798	5.43589911202666	8.78295716526013e-08	7.92836358201368e-07	6.72608954415488
PBRM1	-0.279592748826801	6.12621972520422	-5.43384146025744	8.87881284322289e-08	8.00888870847117e-07	6.71557427820933
C1GALT1C1	0.387948616440224	6.59994401177523	5.4317143689912	8.97897126309297e-08	8.09317155315611e-07	6.70470784200452
GPLD1	-0.0627696464306431	3.30087190111117	-5.43021621010066	9.05017286001195e-08	8.1512476873795e-07	6.69705661372251
USP25	0.40156906732499	7.25540118694702	5.42111344660499	9.49472668367348e-08	8.54525401530613e-07	6.65060800366211
FLJ23861	-0.184079689940233	4.16930064067119	-5.42088332806597	9.50623546244202e-08	8.54922236286234e-07	6.64943466976368
KIR2DL4	0.0659980645069251	3.2907995941717	5.41994049399793	9.5535304738871e-08	8.58534432586183e-07	6.6446277835301
SOAT1	0.407337625861076	4.66443225168847	5.41844965109342	9.62878172073817e-08	8.64651673983066e-07	6.63702846803167
SOX5	-0.273064115002494	3.97392614822346	-5.41695864639067	9.70461671449234e-08	8.70812179403255e-07	6.62943017179161
FUCA1	0.314115493884973	8.36469741178719	5.41668479719295	9.71860804883257e-08	8.71418303231882e-07	6.62803481172017
SSB	-0.267475243303961	8.31662737886077	-5.41552554321862	9.77805321870062e-08	8.76096107586257e-07	6.62212868528623
ARHGAP1	0.125081793624787	5.44159553413862	5.4152947176717	9.78993175956433e-08	8.76508239767091e-07	6.62095281650245
SPAST	-0.23967404594065	5.23592701192802	-5.41460017639035	9.82575820941033e-08	8.78898197473726e-07	6.61741495911135
ZNF91	-0.464322470135627	8.81593157842719	-5.41449445096374	9.8312229861909e-08	8.78898197473726e-07	6.61687644957566
MOXD1	0.416859168133057	4.38114019787884	5.41409102531285	9.8521025379103e-08	8.80111415144776e-07	6.6148216974001
DEXI	-0.28358435527793	6.2721956076327	-5.41357785719089	9.87872411348166e-08	8.81835402331699e-07	6.61220819331269
RAD54L2	-0.203267735064354	4.68819739378751	-5.41299804132125	9.90888722132625e-08	8.83872740142302e-07	6.60925552312203
SPON2	0.46552201698403	5.40626312358696	5.4125434767471	9.93259704420493e-08	8.85331854969029e-07	6.60694088114252
FCGBP	0.727676895796491	5.94467165072169	5.41121215438018	1.00023554279113e-07	8.90890266737486e-07	6.6001627766317
PCDH9	-0.191941818800427	3.41286786969712	-5.40795996926024	1.01747692892034e-07	9.05577027203156e-07	6.58361125180362
MUC1	0.601073654350486	8.38954817718875	5.40607462524857	1.02760381183016e-07	9.13914704731081e-07	6.5740200868117
DIO2	0.150472151142897	3.67353630079444	5.4041772283495	1.03789421681152e-07	9.22385399176707e-07	6.56437058548761
SNFT	0.180834726078993	3.93143379522378	5.40367931750574	1.04061113322781e-07	9.24117939994789e-07	6.56183887907795
C7orf10	0.423682607615444	4.3150456798598	5.39994865690684	1.06118884139694e-07	9.41697570235957e-07	6.54287629546208
SYMPK	-0.148135805491906	3.88257933686077	-5.39922922440461	1.06520230210842e-07	9.44563042856373e-07	6.53922081974257
POLR1B	-0.23682516216321	5.34460030911315	-5.39715175249575	1.07687468589204e-07	9.54210814386457e-07	6.52866748503652
SGMS1	0.437171904369074	6.26077819685499	5.3947606141406	1.09046317244084e-07	9.65144869497387e-07	6.51652519659127
PCM1	-0.252525504345851	6.07398071966634	-5.39469869022781	1.09081727901174e-07	9.65144869497387e-07	6.51621080778806
IRF9	0.377242440207528	8.41750238705315	5.39399991088686	1.09482093452277e-07	9.67976042108895e-07	6.51266331351531
BGN	0.377372107754293	5.54770481578804	5.39029456749767	1.11629024529483e-07	9.86233832270017e-07	6.49385917052565
MAP3K5	0.324714108144411	4.80598189555365	5.38973222578878	1.11958405416546e-07	9.88418708230242e-07	6.49100635561735
KLF12	-0.0925382033533038	3.8422253206062	-5.38805120453944	1.12948667237183e-07	9.96430659978136e-07	6.4824799363723
H2AFY2	-0.344240790393012	5.97729337993959	-5.38669693813756	1.13752622660702e-07	1.00278849347012e-06	6.47561258046228
LRRC23	-0.404413606283463	4.5517949476316	-5.38539956627988	1.14528011337512e-07	1.00841688521281e-06	6.46903516129181
GARNL1	-0.226401376644445	4.97474992375425	-5.3853486108134	1.14558569919542e-07	1.00841688521281e-06	6.46877685569654
UGP2	0.276191312918654	9.15884625419884	5.38465121892999	1.14977600221437e-07	1.01136615183824e-06	6.46524182436008
ARPC2	0.196925862444139	9.77820613009496	5.38432965304649	1.15171315026946e-07	1.01233063909086e-06	6.46361196529777
CIITA	0.102194359756792	3.63105243870951	5.37506563322522	1.20890112132785e-07	1.06182256039606e-06	6.41669413642869
EFHD2	0.303535875671881	5.77266253752489	5.37061630729716	1.23733800784459e-07	1.08600760134581e-06	6.39418580763179
ALG5	0.359029910761729	8.27514569981685	5.36925852437733	1.24614453175206e-07	1.09294045530651e-06	6.38732031207226
GGTLA1	0.181655077257137	3.66126121710387	5.36709786912053	1.26028402133235e-07	1.10453713135984e-06	6.3763983353221
PCGF2	-0.272317714400834	5.280108464548	-5.3661754821853	1.26636750456798e-07	1.10906163563692e-06	6.37173691080862
CFH	0.644423223326084	5.51288991636315	5.36520518765768	1.27279771387638e-07	1.11388299930954e-06	6.36683414229577
IL8	0.588818662470189	5.26614213758512	5.36490271262378	1.27480870794287e-07	1.11483271322063e-06	6.36530593664363
DUSP5	0.486653141077077	4.70091437489095	5.36309252931428	1.28690825034627e-07	1.12459718074527e-06	6.35616187345194
PKD1	-0.0751605293296715	3.7914953150434	-5.35814836398298	1.32052651042638e-07	1.15233837162632e-06	6.33120053869481
MAX	0.165854106960126	5.22877388050085	5.35814246256475	1.32056714237196e-07	1.15233837162632e-06	6.33117075669462
VPS13A	-0.211417616325399	4.65047776529176	-5.35736987481058	1.32589698811852e-07	1.15615145046512e-06	6.32727207853153
CREBBP	-0.120352443461146	5.06435257710371	-5.35680102322924	1.32983465870987e-07	1.15874594502056e-06	6.32440182374073
FAM134B	-0.201796973138396	3.84553050474066	-5.35629846358309	1.33332288729477e-07	1.16094535132347e-06	6.32186628247345
GPC1	-0.218769528683416	4.55008113275243	-5.35466743225159	1.34470503297832e-07	1.17000997161307e-06	6.31363876395451
CEP250	-0.109011157450082	3.86538913829307	-5.35111283497826	1.36983839731844e-07	1.19101761592121e-06	6.29571575407115
DERL1	0.329110060472671	7.00992586612062	5.34899388977998	1.38503698288088e-07	1.20336330071079e-06	6.28503660585677
PASK	-0.207286854011073	4.46389498000503	-5.3464277807219	1.40366211089605e-07	1.21814797826314e-06	6.27210883261322
SVEP1	0.179357940835223	3.68319124499564	5.34637101037015	1.40407689240097e-07	1.21814797826314e-06	6.27182289192581
ZNF334	-0.37872259642317	4.35257319329973	-5.34416983674382	1.42025136411043e-07	1.23129351523526e-06	6.26073810076391
NDUFS7	0.332093137069426	6.50348008317725	5.34284458147692	1.43007652755212e-07	1.23891953559587e-06	6.25406625553318
ZNF44	-0.177941909824679	4.74829264298793	-5.34218296925899	1.43500623064861e-07	1.24229655136381e-06	6.25073599292255
GPR161	-0.200146433274343	4.27978673935894	-5.34163569199374	1.43909647590802e-07	1.24494251170146e-06	6.24798151760554
SEMA6D	-0.182037462321622	3.85915563363395	-5.34080033473313	1.44536159548655e-07	1.2494647762275e-06	6.24377760204105
GIT1	-0.151129957040319	5.25044355072214	-5.34044456285597	1.44803788744439e-07	1.25083213869434e-06	6.24198736521209
PPIF	0.387004077032932	6.91278817442013	5.34031406143682	1.44902078847252e-07	1.25083213869434e-06	6.24133071119274
MAK	-0.326425223326448	3.6955926584126	-5.33993482054371	1.45188080267614e-07	1.25240319669241e-06	6.2394225362533
ARNTL	0.237316412726837	4.9084413024343	5.33979508920606	1.45293595532988e-07	1.2524162329336e-06	6.23871949928033
ZNF345	-0.198070888527879	4.45086558156214	-5.33890566377819	1.45966973148052e-07	1.25732066570017e-06	6.23424487220842
NOL10	-0.0853606816509447	3.40980753995217	-5.33711871927909	1.47329021237994e-07	1.26814587115648e-06	6.2252568939709
ARVCF	-0.120949369534589	4.4391308871471	-5.33462142187922	1.49253192684832e-07	1.28379067593625e-06	6.21270044294341
TRPS1	0.54383716050975	6.59264124859752	5.33311544539245	1.50425311294373e-07	1.29294903540817e-06	6.20513088394036
NELL1	-0.337855676166285	3.94788655515781	-5.33283032819964	1.50648224454343e-07	1.29394145426476e-06	6.20369799928631
KIAA0494	0.292840622828725	6.7894886468181	5.33218075353497	1.51157278861386e-07	1.29738841913672e-06	6.20043375084828
SLC7A10	-0.113885256150978	3.38991729590197	-5.33127678454546	1.51868473425202e-07	1.30256421437769e-06	6.19589170365371
TUBB6	0.518668763277917	8.06620575952953	5.32301912117035	1.58517229895068e-07	1.35862240739958e-06	6.15443214078081
RELA	0.203427854030776	5.98523144928685	5.32149575960015	1.59774256366745e-07	1.36779304124027e-06	6.14678996078929
GLA	0.29676797709742	6.59452613275369	5.32144732187754	1.59814383742323e-07	1.36779304124027e-06	6.14654699721274
ISLR	0.507944332497967	5.56139145565109	5.31983588549583	1.61154936589575e-07	1.37828675171283e-06	6.13846515039872
ATP10D	0.398145980286336	5.06650444487466	5.31874947211888	1.62064872438833e-07	1.38508530440627e-06	6.1330176784774
PTGIS	0.20825023424007	4.50708036336374	5.31796016408029	1.62729088664524e-07	1.38977566361575e-06	6.12906056433366
SOBP	-0.514331352812045	4.99842366012763	-5.31727695737993	1.63306150256479e-07	1.39371556441426e-06	6.12563579837446
ACACB	-0.20363836542563	4.13679201998545	-5.31649538353641	1.63968730775624e-07	1.39837921813036e-06	6.12171841750778
SREBF1	0.29710111234477	5.25490529551918	5.31494018900485	1.65294915130385e-07	1.40869169709844e-06	6.11392503609517
TOP2B	-0.253681145016767	8.83295243116129	-5.31433915251499	1.65810228504462e-07	1.41208399692414e-06	6.11091366696402
C1orf9	-0.346230323495917	7.18904424260162	-5.31273812974423	1.67190520334947e-07	1.42255449240022e-06	6.10289354584156
HHAT	-0.19505778788347	4.06209406477939	-5.31263944384144	1.67275964228427e-07	1.42255449240022e-06	6.10239926135798
GPR177	-0.558637544477008	7.32102626680057	-5.31080875568434	1.68868706592787e-07	1.43508607254082e-06	6.09323143587476
SERPINB5	-0.423096596461421	3.77069235403293	-5.31045655279016	1.69176814224401e-07	1.43669054787746e-06	6.09146797515282
IQSEC3	-0.197637060402871	3.96679297084309	-5.31005900830767	1.69525241831933e-07	1.43863492751243e-06	6.08947761609498
POLR3B	-0.329783037609335	6.4357504454203	-5.30958255141651	1.69943749221989e-07	1.44117086488112e-06	6.08709234560818
ILK	0.242455481324017	7.28372181260181	5.30822308583541	1.71143384902748e-07	1.45032275932364e-06	6.08028754057603
ITGA7	-0.271866415585167	4.36361232554909	-5.30798958951224	1.71350254321322e-07	1.45105468532866e-06	6.07911893013978
SLIT1	-0.0683698980810377	3.6640162460769	-5.30539501148085	1.73665340487878e-07	1.46962616314478e-06	6.06613656304079
CRELD2	0.307011024467824	6.69475096587377	5.30258593622814	1.76206018643363e-07	1.49007926720743e-06	6.05208727045794
CCNJ	-0.257903980266637	4.09421975223273	-5.30230402196903	1.76462978463923e-07	1.49120504327197e-06	6.0506776703676
C1orf38	0.544408235284102	5.61795489223357	5.29607208402538	1.82236987569244e-07	1.53891851634561e-06	6.01953431581057
TOP1	-0.221400391711549	8.06734307595027	-5.29591028194048	1.82389314287332e-07	1.53912552392996e-06	6.01872616208324
PRX	-0.0685548630029551	3.36137769216499	-5.29519836955143	1.83061004175983e-07	1.54371191336638e-06	6.01517062964864
MBD2	0.0763279094039966	4.64350830136696	5.29475710105338	1.83478544967416e-07	1.54615020188777e-06	6.0129669976108
DDAH2	-0.384154303247063	7.21801355812572	-5.29381523948528	1.84372852922109e-07	1.55259992649513e-06	6.00826401992564
MT1G	0.852683800814089	8.14717266178167	5.29249232180856	1.85636119741953e-07	1.56214546047002e-06	6.00165957592208
ACVR1B	-0.0851482869644791	4.36174083708406	-5.2897592087212	1.88272634578598e-07	1.58322560446611e-06	5.98801960579294
IRF4	0.0820483837316095	3.71281994437706	5.28509159833682	1.9285946050572e-07	1.62066547341932e-06	5.96473971853887
SV2A	-0.347992724144487	4.19022923758135	-5.28092654412656	1.97043772099281e-07	1.65467301507639e-06	5.94398174582874
CSPP1	-0.222087542675949	5.15610300070695	-5.27849588221288	1.99526206465862e-07	1.67435162248217e-06	5.93187442168176
B3GNT2	0.352193041608047	4.63759680442439	5.27756855068073	2.00481258827043e-07	1.68119451169586e-06	5.92725661186132
TTC3	-0.311396928076192	7.82042025515823	-5.2770666785185	2.00999980505949e-07	1.68437144415632e-06	5.92475775184378
MYLK	0.497128980656178	7.16823811815321	5.27608264839393	2.02020827534636e-07	1.69174882139922e-06	5.91985880259084
SBNO2	0.130425575837443	4.16352797890394	5.27486126678047	2.03294899930512e-07	1.70123501387299e-06	5.91377933773994
PRRX1	0.300587650523866	3.56744566571765	5.27323113778484	2.05007496295473e-07	1.71437518777089e-06	5.90566726683755
PIGB	0.327928790692456	5.23111505310447	5.27300010569123	2.05251345039538e-07	1.71522324563922e-06	5.90451775342014
C16orf30	0.227506495913011	4.19896761290201	5.27037455556042	2.08042381924511e-07	1.7373414446151e-06	5.89145731989147
HNT	0.371640642621052	3.83494203085613	5.26900340876869	2.09514541073824e-07	1.74842280222522e-06	5.88463903674713
ARAF	0.316248197152005	6.15223049236806	5.26715247025623	2.11517865898414e-07	1.76391838029689e-06	5.87543739843556
PGAM2	-0.270912384172966	3.77006342614109	-5.26595652893674	2.12822130636147e-07	1.77353645105471e-06	5.86949349842586
CHD8	-0.307889007863511	6.00984007993999	-5.26582526104279	2.12965762184447e-07	1.77353645105471e-06	5.86884116213242
FLJ10357	-0.436934611144665	5.72400738116062	-5.26532626186029	2.13512618408515e-07	1.77686174904999e-06	5.8663615156077
ZNF512B	-0.321281615369485	5.95195550619924	-5.26378934632145	2.15205500449622e-07	1.78971314669499e-06	5.85872552525263
NOL1	-0.297141886220796	6.94755628862646	-5.26356492916528	2.15453777658316e-07	1.79054133234054e-06	5.85761069974796
CCDC121	-0.149973908880243	4.15939430947081	-5.26063500251354	2.18720801955926e-07	1.81643854976087e-06	5.84305972823961
RER1	0.22516921823964	6.68466874498147	5.25818265486523	2.21492174100962e-07	1.83818660270419e-06	5.83088610279029
CLCN2	-0.151807051958445	4.49257750390171	-5.25342578117651	2.2696524072481e-07	1.88141276044992e-06	5.80728702726615
GADD45B	0.313472334809371	5.14808645224015	5.25338460638965	2.27013182273188e-07	1.88141276044992e-06	5.80708284004555
ARS2	-0.113872160059256	5.71502051183542	-5.24846974857498	2.3280682683884e-07	1.92810165666665e-06	5.78272010352246
TCTN2	-0.194803440695214	5.74706100476014	-5.24787430695726	2.33518392907503e-07	1.93266562707365e-06	5.77976990168156
NAB2	-0.187974492251362	4.90727215330559	-5.24746223704198	2.34012059393454e-07	1.93542116704394e-06	5.77772841571182
ST7L	-0.107419841694714	4.23607788664192	-5.24727072023075	2.34241843828313e-07	1.9355836405634e-06	5.77677964735128
DTNA	-0.117270334360341	3.64344064316076	-5.24717799429127	2.34353176211713e-07	1.9355836405634e-06	5.77632029697281
MYH15	-0.0730201529102232	3.16366783661456	-5.2453284420776	2.3658460477312e-07	1.95267430478266e-06	5.76715940035723
RMND5A	-0.197730478568436	5.16377498521692	-5.24453597755759	2.37546978488557e-07	1.95927446230082e-06	5.76323517448738
SPTB	-0.101977759549963	4.00457795626343	-5.24330474150712	2.39049730238499e-07	1.9703195424586e-06	5.75713922995752
CAMKV	-0.07863992771729	3.40578819408747	-5.24053204549122	2.42467683281383e-07	1.99712437898386e-06	5.74341605763987
BZRAP1	-0.27110976740043	4.54250830410092	-5.24011471986291	2.42986211826256e-07	1.99972241110436e-06	5.7413511063569
CISH	0.295326572026163	5.21102571027054	5.24001101600452	2.43115230846768e-07	1.99972241110436e-06	5.74083799636403
SLC2A6	0.282622409334302	4.03499990654637	5.23983952431392	2.433287310838e-07	2.00011234109974e-06	5.73998950290286
NBR2	-0.120133988936899	3.49617014060111	-5.2377388300109	2.45958801658224e-07	2.02035190284333e-06	5.72959785212982
LOC93349	0.413003223919738	5.26868633600229	5.2329291928986	2.52084634393792e-07	2.06925914612818e-06	5.7058196396628
IDH3A	0.306320083201971	5.68238643383391	5.23077495310182	2.54876100792465e-07	2.0907479603153e-06	5.69517566165025
LOC93432	-0.0658014595450958	3.19163876863479	-5.2302300877506	2.55586870429225e-07	2.0951511870039e-06	5.69248413019121
CCRK	-0.172731796146877	4.2152270996682	-5.22935261686074	2.56735558745777e-07	2.10313578123581e-06	5.68815011470957
ZNF432	-0.328723900540535	5.80470559731447	-5.22784445185503	2.58721581104549e-07	2.11796416020461e-06	5.68070247812678
TFPI2	0.789439384297073	5.9472091164699	5.22649208525393	2.60515094420781e-07	2.13119753193957e-06	5.67402583204977
CYTL1	-0.445397527487536	3.90713297094209	-5.22572991212745	2.6153119319215e-07	2.13805745310242e-06	5.6702636535748
PVRL1	-0.0538970488118573	3.44182806434889	-5.22447988796915	2.63205994938924e-07	2.15028941048475e-06	5.6640944404095
EFNA3	-0.229540617427777	5.00699335083601	-5.22350787776031	2.64515487100817e-07	2.15952236994443e-06	5.65929821013041
FGFR3	-0.261048986991041	3.80527653634109	-5.22083622685569	2.68147339469235e-07	2.18768987932827e-06	5.64611946313668
LAMA5	-0.329671096705515	7.84727362445933	-5.21995950962962	2.69349646877552e-07	2.19601113588319e-06	5.64179609086457
SETD1A	-0.130973744883283	4.53596791715071	-5.21822221594352	2.71747576130725e-07	2.21406245721664e-06	5.63323085042746
HAPLN2	-0.0801113659201231	3.16425133307506	-5.21368865491923	2.78102924703883e-07	2.26431062831924e-06	5.61089134778792
NOX4	0.665657835324651	4.85396042315365	5.21257669361914	2.79683577644539e-07	2.27564164999698e-06	5.60541470460758
PTBP2	-0.475121480386274	5.7505036411959	-5.21195115617236	2.80576600951823e-07	2.28136625838072e-06	5.60233425822168
GUCA1B	-0.0701207220262927	3.31237891505015	-5.20980815000067	2.83656969080981e-07	2.30485642488068e-06	5.59178356324521
HFE	0.083016205614038	3.92604791717932	5.20965136929522	2.83883608135781e-07	2.30514255507153e-06	5.59101183405295
ATG3	0.291371631816343	8.84744356274132	5.20827441539792	2.85881656050099e-07	2.31980249471381e-06	5.5842348760819
ZFP37	-0.164212567400299	3.66309509110825	-5.20243184995141	2.94512184767712e-07	2.38790697034461e-06	5.55549724959021
CLIC1	0.223678496066867	10.0910474442171	5.20232581184917	2.94671130869631e-07	2.38790697034461e-06	5.55497594901171
FLJ14107	-0.0842606062442353	3.34882042588905	-5.19691833592031	3.02887781695589e-07	2.45284106736939e-06	5.528404464289
DLK1	-1.09088301183615	4.57324575430399	-5.19427302695533	3.06987739018616e-07	2.48437254923533e-06	5.51541479957869
ZNF253	-0.218282937624076	4.21452957597669	-5.19366618762675	3.07935830406167e-07	2.49037157135733e-06	5.51243577460366
DHX58	0.204637486194737	4.30559621867628	5.19303181464185	3.08929970763719e-07	2.49673470331322e-06	5.50932191613879
ABCG1	0.289793482859466	4.71824651494923	5.19260008570796	3.09608320025642e-07	2.50053882612259e-06	5.50720294215229
ADRA1A	-0.0408728329798804	3.10307155023867	-5.18916449564976	3.15058116776718e-07	2.54284841972201e-06	5.49034627618102
RELB	0.197299391332789	4.60207717892559	5.18647462306605	3.19389737293012e-07	2.57608252945911e-06	5.47715540012391
BMP2K	0.266318852265148	4.44002606635984	5.18553230522351	3.20920792262e-07	2.58669891594311e-06	5.47253580592577
S100A4	0.62244357498059	9.08865991121333	5.18236219835078	3.26123862370911e-07	2.62687862921104e-06	5.45700024972353
PSMA5	0.290675213879302	9.08035399594439	5.17984116583449	3.30319841877079e-07	2.65609058472988e-06	5.44465161941929
SLC28A3	0.361433978050322	3.98801631744309	5.17980513800266	3.3038018350071e-07	2.65609058472988e-06	5.44447518516034
RABL5	-0.334931297112925	5.0280080543215	-5.17978602549683	3.30412198631902e-07	2.65609058472988e-06	5.44438158849826
SALL1	-0.309487721457776	3.41640508325019	-5.17945121601246	3.30973521579245e-07	2.658827983227e-06	5.44274202872476
MGC24039	-0.281148588892635	3.55784442737744	-5.17866810977311	3.32290042482022e-07	2.66762446104567e-06	5.43890753173557
TAF1C	-0.142193075556756	4.44018940386107	-5.17718961182864	3.34789462391643e-07	2.68589920461037e-06	5.43166944320577
FLJ23049	-0.472359651992051	3.77023703351069	-5.1763696980603	3.36183375043828e-07	2.69528641962568e-06	5.42765629318481
GJA8	-0.178211400489642	3.81048131130785	-5.17570818238105	3.37312094448466e-07	2.7025364213895e-06	5.4244188515565
F7	-0.154631111875621	3.31530600678373	-5.17344001371327	3.41210117155e-07	2.73194962152959e-06	5.41332129058018
PLEKHB1	-0.521739347754269	5.75245993225198	-5.17318686272795	3.41647873053659e-07	2.73363700153632e-06	5.41208295755943
ZNF142	-0.197601040149181	5.08834534818796	-5.17139810172328	3.44756584899093e-07	2.75667914698199e-06	5.40333445529352
SORBS2	-0.240606017160928	3.97577807595742	-5.16722915659831	3.52108534036608e-07	2.81359719102113e-06	5.38295538219458
JOSD1	0.30477307757323	6.67268133285018	5.16523505038759	3.55678601037378e-07	2.84023986319105e-06	5.37321276718347
PIK3R2	-0.170984751611158	4.26977405410653	-5.16442649838423	3.57136124235029e-07	2.84998887212605e-06	5.36926337637105
LASS4	-0.298872905020896	4.07795054519465	-5.16342529854538	3.58948936594197e-07	2.86255834070684e-06	5.36437375715577
TIPRL	-0.259084867369516	7.87804546149312	-5.16133824714444	3.62756523803894e-07	2.89100864304863e-06	5.35418381930087
C6orf134	-0.265318113166888	4.3309431754988	-5.16031465288956	3.64638219195058e-07	2.90408296001778e-06	5.34918750822946
EMID1	-0.39520998945336	5.6927318060514	-5.15982906229186	3.65534192620648e-07	2.90929461172362e-06	5.34681757977526
PNN	-0.283289835818501	7.22793122036372	-5.15857042330101	3.67866468006799e-07	2.92592338688103e-06	5.34067570941131
PPFIA4	-0.129986173456545	3.59631932600159	-5.1574781798987	3.6990208120363e-07	2.94017218604232e-06	5.33534689507538
TTC35	0.401089132059901	7.22950643502246	5.15628079114273	3.72146184754936e-07	2.9560582828621e-06	5.32950625685281
LGALS3	0.357064763770648	10.5244584043749	5.15597480197301	3.72721770022978e-07	2.95867867805979e-06	5.32801389311775
CCDC33	-0.109322872909538	3.36948646143096	-5.15455788687487	3.75398333578363e-07	2.97796227467104e-06	5.32110437598996
PTH2R	-0.839409817700195	5.52845228251967	-5.15423201905509	3.76016527259586e-07	2.98090258147461e-06	5.31951553724213
REEP2	-0.144023118842601	4.54607040479759	-5.15338698840701	3.77624203805938e-07	2.99167806725731e-06	5.31539582597936
HIF3A	-0.143947468907892	3.66880437252462	-5.15306379552501	3.7824083807839e-07	2.99459314407625e-06	5.31382034860363
DMXL2	0.32320991178775	5.94984406692787	5.15088034951368	3.82432346139948e-07	3.02578864140424e-06	5.30317895395629
MYST4	-0.284738655273165	6.10189795516182	-5.14534742238015	3.93256114826227e-07	3.1093828855794e-06	5.2762313225681
BSN	-0.122598257979856	3.88016028494946	-5.14243281718887	3.99076454161836e-07	3.15275592538326e-06	5.26204639508948
GRIP1	-0.0729558506470669	3.21845976154151	-5.14233893929248	3.99265303621447e-07	3.15275592538326e-06	5.26158962536238
NKTR	-0.254512785909077	6.24668389475715	-5.14070996389919	4.02556038765688e-07	3.17665781049569e-06	5.25366491287607
ADAM9	0.391530113395855	7.36072740976738	5.13846346232854	4.07137353990198e-07	3.21070597036671e-06	5.24273970986298
DARC	0.247277367863062	3.9302447600363	5.13734681469358	4.09433282751266e-07	3.22669868513792e-06	5.2373108077369
CSPG5	-0.27737014747601	4.80484341746014	-5.13669507100637	4.1077911346168e-07	3.23518775951966e-06	5.23414265628973
ZNF667	-0.285412614419459	4.11782128291183	-5.13618596961637	4.11833370014579e-07	3.24137087693828e-06	5.23166814436455
BPTF	-0.313346430718137	6.87783705104939	-5.12951953777359	4.258823467706e-07	3.3497552056248e-06	5.19928584926576
SLC25A32	0.316619597815609	6.79713468863003	5.12850466215374	4.28061395004311e-07	3.36469668318663e-06	5.19435937100835
LOH11CR2A	0.415317096050631	5.86128422361688	5.12717142041798	4.30940414443751e-07	3.38511707157968e-06	5.1878887820529
LRRTM4	-0.12750342683926	2.92372193891664	-5.12600092190497	4.33483445439656e-07	3.40287330507453e-06	5.18220927001963
SMARCC1	-0.278183232706294	6.86824861547863	-5.12565619129507	4.34235173414245e-07	3.40655371873247e-06	5.18053678341519
RAC3	-0.165775170823261	3.51173726732472	-5.12226688578201	4.41693472129522e-07	3.46280780689043e-06	5.16409866430564
ACTG2	0.635725794334126	5.03390889111236	5.1204861410951	4.45661596086916e-07	3.49164407292039e-06	5.15546595353697
SPAG8	-0.147579532425516	3.20235862528059	-5.11881147150688	4.49424810942709e-07	3.51883847423414e-06	5.14734992272644
ATP6AP2	0.184504561112294	7.21650607576098	5.11582830732765	4.56204708968271e-07	3.56960175789208e-06	5.1328983516411
BCL9	-0.219214689453626	6.26846931284699	-5.11213132812992	4.64744327312951e-07	3.6340592139627e-06	5.11499924302701
PHOX2A	-0.332084125338354	4.46115112897563	-5.10872245870373	4.72755365679365e-07	3.69430247469884e-06	5.09850528539299
CHI3L1	0.682146451327542	8.61775790017509	5.10635103647414	4.78406979229631e-07	3.73604205180494e-06	5.08703686288205
TPBG	0.631704454699176	7.10802513383091	5.10554683835041	4.80338359188092e-07	3.748693792186e-06	5.08314876595701
ACOT9	0.342504038875659	7.03134479831034	5.10443761748731	4.83014671775709e-07	3.76713903984656e-06	5.07778685910033
BAT2D1	-0.289077083691244	7.22958925701397	-5.10404969728877	4.83954040911757e-07	3.77202236935882e-06	5.0759119221721
JARID1B	-0.375608771900331	7.09408414572461	-5.10271403969928	4.87201945508408e-07	3.79488087180612e-06	5.06945725564021
JARID1A	-0.275212549757793	6.34245668892335	-5.10200924924028	4.88924267083061e-07	3.80377933456141e-06	5.06605191141706
AAAS	-0.179440116904238	4.87622765419292	-5.10198806871928	4.8897611774631e-07	3.80377933456141e-06	5.0659495797613
SHANK1	-0.0962152006152226	3.75060379851277	-5.10072153979959	4.92086314598152e-07	3.82550251800578e-06	5.059831157577
EFNB3	-0.228829994525381	4.69020011596553	-5.10014792817397	4.93501213510751e-07	3.83244031771021e-06	5.05706056800829
MAP7D1	0.3185823834178	5.95173680383594	5.10010176305567	4.93615257662227e-07	3.83244031771021e-06	5.05683759895207
ZNF384	-0.105677172377932	5.22772918042558	-5.09751562216712	5.00044822890615e-07	3.87985809101082e-06	5.04434989660228
CBX7	0.299626826994827	4.91599558694909	5.09408388099706	5.08701891765595e-07	3.94448691606007e-06	5.02778779297507
PROCR	0.285013098818225	4.89058976116657	5.09073591578137	5.17287253045323e-07	4.00847689908094e-06	5.01163962385783
EMX2	-0.723136336139398	8.17922767763615	-5.08503757493922	5.32223122464089e-07	4.1215632416158e-06	4.98417678941092
MARCH3	0.258517630017405	3.72231915580245	5.08337153568152	5.36668206202365e-07	4.15331525648385e-06	4.97615260862884
SLC22A17	-0.271924526998322	4.37381576464006	-5.08133225832288	5.4215800338422e-07	4.1931064076768e-06	4.96633399752394
HSPA8	0.369617655048815	10.4496359926841	5.08111095051471	5.42757027749795e-07	4.19504501165792e-06	4.96526866788307
PCNXL2	-0.242666849323082	4.67901848783519	-5.0771270200224	5.53650651292082e-07	4.27649848804314e-06	4.9460979634771
LY75	0.535553089814413	6.03423265401286	5.07444233692863	5.61110575984536e-07	4.33134202308063e-06	4.93318684266745
ARHGDIG	-0.0762994446525584	3.44915554868144	-5.07402202991158	5.62287248998684e-07	4.33764449227557e-06	4.93116606482974
ANGPTL2	0.267798039259518	4.56025911500469	5.07357214008594	5.63549385063168e-07	4.34459775603756e-06	4.92900322307264
ZNF493	-0.256567207187215	3.71419587042262	-5.07237532409763	5.66920327319944e-07	4.36778923965884e-06	4.92325037603363
NKX6-1	-0.0969381165129444	3.49585545128837	-5.07090650643821	5.71084046272879e-07	4.39705504169949e-06	4.91619173475589
EPHB4	-0.186071714799282	4.87716000751543	-5.06920249685647	5.75951535746875e-07	4.42937640440956e-06	4.90800513518702
TTLL5	-0.103994140869479	4.51214943022489	-5.06917947921055	5.76017559317836e-07	4.42937640440956e-06	4.90789456802749
PSMA6	0.228739049905583	10.5739683643818	5.06867619942502	5.77462992737122e-07	4.43765753576287e-06	4.90547713452112
RHBDF2	0.209216375107889	5.55492585353671	5.06800561945869	5.79394368508905e-07	4.44966006733688e-06	4.90225643231078
CREBL2	0.309384130002451	6.18843701616979	5.06632952587975	5.84249142150584e-07	4.48408423822647e-06	4.89420805788097
HEG1	0.409357599927782	6.33044820035707	5.06270910592465	5.94870247797896e-07	4.56269269043457e-06	4.87683143251311
CEBPA	0.368535850223922	5.0653036380247	5.06202059823861	5.96911122005066e-07	4.57543203767346e-06	4.8735281197363
LEFTY2	-0.26108469732826	4.41835621120254	-5.06184447585577	5.97434270446922e-07	4.57652893430142e-06	4.87268318683796
ZMYM3	-0.221217618869678	6.63739758861455	-5.06074628280109	6.00706324458681e-07	4.59866850548724e-06	4.86741528870503
GCK	-0.21921644704152	3.65882292034036	-5.05922999866644	6.05252570446837e-07	4.63052824226227e-06	4.86014354225655
PARP12	0.427499851577514	7.17213726116235	5.05908014060958	6.05703689358387e-07	4.63103735063727e-06	4.85942496387586
FBXO2	-0.419698867029688	4.94690634964964	-5.05777406650352	6.09649164130849e-07	4.65824570714701e-06	4.85316306778832
TBC1D22A	0.216095981516718	5.76711117039639	5.05700900653241	6.11971837730662e-07	4.67302781861296e-06	4.84949570545569
PPP1CA	0.242555780475664	8.42254833843739	5.0563160548476	6.14082978284329e-07	4.68617694835227e-06	4.84617442783419
SIN3B	-0.253166385754676	5.17827200595832	-5.05512302225508	6.1773417085352e-07	4.71105439228505e-06	4.84045724699187
PAR5	-0.133295387353295	3.01716548336832	-5.05443915059043	6.19836567778133e-07	4.7240961703698e-06	4.83718058259837
RNF113A	0.259983270931039	6.22864460410179	5.05246243686304	6.25952467102843e-07	4.76769108719319e-06	4.8277117016358
IKBKE	0.165718833798147	4.35705076369296	5.05146093420389	6.29073318382971e-07	4.78843293297582e-06	4.82291555734211
ZFP36	0.513023604564659	7.59333917315645	5.05010946904832	6.33308569505124e-07	4.81762589638705e-06	4.81644481210075
COL16A1	0.407257127773761	5.02551391493337	5.04838922594813	6.38739398630654e-07	4.8558711100444e-06	4.80821062276752
C10orf79	-0.134791975474725	3.30816692578909	-5.04813411782415	6.39548602270023e-07	4.85673536231473e-06	4.80698972546447
ABI1	0.254534696790325	7.08299536846415	5.04809911307863	6.39659714717751e-07	4.85673536231473e-06	4.80682220395395
CEL	-0.477564086104926	3.75471051568792	-5.04557207507013	6.47730564367059e-07	4.91491585135988e-06	4.79473136065227
ITGA10	-0.115930147960607	3.75881868301904	-5.0445463084557	6.51034672143903e-07	4.9368762732726e-06	4.78982503610431
RCAN1	0.25964022312847	4.50197186773984	5.04420201668481	6.52147322057217e-07	4.9422014173776e-06	4.78817846129173
DCT	-0.0546771641808177	3.46886154747999	-5.04196996590181	6.59405375435691e-07	4.99406259811106e-06	4.77750612704797
CCDC41	-0.283616924348425	4.71620667857861	-5.04181859963092	6.59900396925039e-07	4.99467038326293e-06	4.7767825373016
PTTG1IP	0.265309283076958	10.4465743627956	5.04167022461334	6.60385984627851e-07	4.99520604704056e-06	4.77607326582192
DDB2	0.295781369786049	4.86888249274373	5.04123237968814	6.61820936614674e-07	5.00291758864652e-06	4.77398036144035
RECQL5	-0.0671180232236295	3.77320786349721	-5.04058064999348	6.6396243868538e-07	5.01595714344375e-06	4.77086538705714
MYT1	-0.086571863576749	3.69639394253015	-5.03776347376843	6.73296639322716e-07	5.0832840944979e-06	4.7574047094365
PIK3IP1	0.296214077476371	5.16488716951781	5.03731874971062	6.74781697203562e-07	5.09130400859981e-06	4.75528040174138
ANK2	-0.304119468656995	3.88227651472078	-5.03673325801917	6.76741646715986e-07	5.10137938352384e-06	4.75248394764659
FLRT1	-0.14383276048344	3.64497600079526	-5.03666684515529	6.76964312811086e-07	5.10137938352384e-06	4.75216676168783
TAL1	-0.0481461607212013	3.12968217353191	-5.03523182891687	6.81792905878828e-07	5.13455295346645e-06	4.74531408119178
SMARCA4	-0.337841723336791	6.45698285225514	-5.03466306862944	6.83715888816194e-07	5.14581670820288e-06	4.74259854616566
CCNT2	-0.106632159659839	4.4439099122867	-5.03387736716794	6.86380977666901e-07	5.16264817805423e-06	4.73884768239471
IL5RA	-0.0470934716216846	3.38866025450203	-5.03274685270215	6.90233294274253e-07	5.18838285246601e-06	4.73345163584724
PLA2G4B	-0.135653732907898	4.29874989571142	-5.03227249427673	6.91855924914306e-07	5.19733565054153e-06	4.73118780458391
DHRS9	0.289687725223816	4.25518640546306	5.03193526549883	6.93011720065116e-07	5.20277252682302e-06	4.7295785281944
JAKMIP2	-0.0937338894676962	3.08761775477961	-5.03167229175744	6.93914313502065e-07	5.20630290541549e-06	4.72832366854325
DR1	0.256139674703332	6.59410776288934	5.03057058709646	6.97708014522263e-07	5.23150679382135e-06	4.72306718744202
GABRP	0.537790805768291	4.2476358089823	5.02961376864188	7.01019062492059e-07	5.25306257033564e-06	4.71850282915395
PPIC	0.444228249675561	7.23586334106996	5.02851491730537	7.04840350444292e-07	5.2784126244093e-06	4.71326188562485
HBQ1	-0.0876084531413168	3.43763603872431	-5.02768168179953	7.07751365625713e-07	5.29691854870407e-06	4.70928847515033
RBM8A	-0.305479790158452	7.12798883169638	-5.0273214426646	7.09013502277942e-07	5.30306869219316e-06	4.70757080291551
SEC24A	0.229444397930874	5.77067736847803	5.02696445006266	7.10266410433355e-07	5.30538218919615e-06	4.70586871959056
KCNH6	-0.0489314390176685	3.26775160994593	-5.02694091852447	7.10349072312831e-07	5.30538218919615e-06	4.70575652881106
ATAD2B	-0.222953927391739	4.3537823545388	-5.02685683060284	7.10644533397558e-07	5.30538218919615e-06	4.70535562859087
SNRPA	-0.184041229313699	7.96706634100359	-5.02379804495959	7.21473355881027e-07	5.38288856971458e-06	4.69077655770652
IL17RB	-0.384562228307855	4.56222275452868	-5.02355367720019	7.22345321900594e-07	5.3860571927721e-06	4.68961217277123
C14orf93	-0.151800958515147	4.08104378184187	-5.02219758158592	7.27202755325936e-07	5.4189205319523e-06	4.6831514533769
SLC25A46	0.350790165206939	7.12865573336278	5.02036133813691	7.3383038394697e-07	5.46492608750118e-06	4.67440570622414
TBKBP1	-0.0829140594771465	4.16690612833811	-5.01966743865815	7.36350071205897e-07	5.48030133341249e-06	4.67110151647602
SLC38A3	-0.109716499477446	3.69226251281627	-5.01810921757023	7.42038790304656e-07	5.51644956162743e-06	4.6636831202723
PROX1	-0.0766261847533296	3.36440572203256	-5.01808616737643	7.42123259411762e-07	5.51644956162743e-06	4.66357339817541
TMEM28	-0.299064419302753	3.86560494397358	-5.01700878048811	7.46081806863096e-07	5.54245349675842e-06	4.65844539309813
RBM3	0.433335108150129	7.5125421280885	5.01595849592822	7.49960413374531e-07	5.56783187290758e-06	4.65344733781361
CNN3	0.412921701478068	7.91982421413284	5.01574288583301	7.50759049361845e-07	5.57032684683632e-06	4.65242141671682
POU2AF1	0.464146297928036	4.30487387162922	5.01549202028682	7.51689308704469e-07	5.57379473855863e-06	4.65122779213309
ALDOA	0.212873872213253	11.0861580745379	5.01525504436973	7.52569085639695e-07	5.57688426416813e-06	4.65010030399253
MYO10	-0.406534513388015	6.62100195239168	-5.01205390578565	7.64551316747973e-07	5.66219370004864e-06	4.63487455905898
BCAN	-0.051832286662528	3.56223372818927	-5.01107610502041	7.68247951285591e-07	5.68607365051081e-06	4.63022553415715
TNNT2	-0.314755242640398	3.94683791101564	-5.01038985360684	7.70852674657217e-07	5.7018476094731e-06	4.62696318837382
MAP9	-0.405492804696219	5.09391544752318	-5.01004098053475	7.72180120947628e-07	5.70506435566961e-06	4.62530484714717
KIAA1641	-0.307215718691831	4.78174678632509	-5.01002654750997	7.72235085512495e-07	5.70506435566961e-06	4.62523624311173
FAM50A	0.332142161051646	6.660911037988	5.0081741452594	7.79320966313785e-07	5.75388294074225e-06	4.61643275211715
SLC34A2	0.61081441205169	7.85779553868783	5.00741319129072	7.82249967079541e-07	5.77196942620823e-06	4.61281718656994
TTYH1	-0.479676079488551	3.77752069450544	-5.00547843122289	7.89745071512793e-07	5.82369346986561e-06	4.60362666932107
VPS13C	0.333650102937821	6.27651008538288	5.00535460172319	7.90227132516226e-07	5.82369346986561e-06	4.60303856178899
DNALI1	-0.503600832001344	5.1463603503169	-5.00437581060151	7.94047528066858e-07	5.84826931680802e-06	4.59839041675569
YIF1A	0.293917839987748	7.57500188076979	5.00398586897733	7.95574505546831e-07	5.85593410500913e-06	4.59653886484591
TARDBP	-0.185800733476523	7.09369510717815	-5.00340641230591	7.97848849628473e-07	5.86908726159198e-06	4.59378768189963
HMP19	-0.0645058773043359	3.30226189127866	-5.00210228660259	8.02990494244054e-07	5.90330374339859e-06	4.58759691413831
GPR162	-0.105710839632771	3.56739706278489	-5.0018961989787	8.03805939047374e-07	5.90569317755246e-06	4.58661873573261
SFRS18	-0.31506233033453	7.16911806012434	-5.00074244462147	8.08385898675286e-07	5.93572133649256e-06	4.58114320186796
TMSL8	-0.821156821216838	5.57282420194979	-5.00035269800926	8.09938732123433e-07	5.94349921525312e-06	4.57929378316237
NARG1L	-0.121623277261871	4.37777146650939	-5.0001571232605	8.10719029133422e-07	5.94560203947909e-06	4.57836579413874
ARID1A	-0.214434659098155	6.32783341840325	-4.99978866861021	8.12191049755683e-07	5.95277213704074e-06	4.57661759021381
CYP19A1	-0.0758885628769947	3.266323878789	-4.99936425956851	8.13889815477217e-07	5.9615943783313e-06	4.57460404338287
HERC5	0.623995620110478	6.9191249477929	4.99888841944533	8.15798524753343e-07	5.97009240750947e-06	4.57234667191972
USP20	-0.158326484281751	4.47528320611728	-4.99882791561771	8.16041529875485e-07	5.97009240750947e-06	4.57205965738761
POMP	0.206943472673967	9.90421650270143	4.99614347796714	8.26893867987368e-07	6.04581418233387e-06	4.55932852034535
C10orf56	0.369673251187716	5.25597013415674	4.99561938223835	8.29028830786212e-07	6.05774586184925e-06	4.5568436760169
VIM	0.395575051039987	10.4619980087796	4.99458266103229	8.33267729104001e-07	6.08502728554905e-06	4.55192906020955
NEDD4	0.152721643866054	3.80459481425598	4.99364596260943	8.37115660195146e-07	6.10942229095149e-06	4.54748939450081
CSK	0.271723386251612	6.19580538128413	4.99306700805024	8.39502568095791e-07	6.12313139007239e-06	4.54474570017869
HNF1A	-0.0724098062077925	3.56639834953079	-4.99283535168114	8.40459479312132e-07	6.12640015125708e-06	4.54364794926747
OTUD3	-0.154093794681429	3.71844072424859	-4.99212285595616	8.43409220205996e-07	6.14182835573671e-06	4.5402719300113
ZFP30	-0.268359511772726	4.8650625459093	-4.99207779989052	8.43596088721851e-07	6.14182835573671e-06	4.54005845536597
USP3	0.303571120702265	7.26908487849304	4.99016663980066	8.51559498920707e-07	6.19606011238861e-06	4.53100501576303
PSTPIP1	0.183597605641209	3.73196476192517	4.98790166200649	8.6109125200091e-07	6.2616309520501e-06	4.52027952605193
PLEKHB2	0.258213600609096	7.44844914115932	4.9854546099448	8.71505052569934e-07	6.32750610104155e-06	4.50869676838708
LMNA	0.251791261479455	6.57186297166752	4.98540690722708	8.71709262770135e-07	6.32750610104155e-06	4.50847102543444
MRPL13	0.391854764313631	7.58375465950013	4.98540284027184	8.71726675106123e-07	6.32750610104155e-06	4.50845177952473
SLC30A3	-0.14376508668242	4.09764888574598	-4.9817971584464	8.87297033174687e-07	6.4366451045118e-06	4.49139429229782
C4orf18	0.0980929838207283	3.37758912827458	4.98118955388987	8.89947155493173e-07	6.4519829298307e-06	4.48852097515208
RNF25	-0.195904247343635	4.61875065987715	-4.97528963867515	9.16080923049319e-07	6.63745275292413e-06	4.46063710082598
SEMA6A	-0.176198539075784	3.7427014674881	-4.97514331584169	9.16738390644051e-07	6.63822230916155e-06	4.45994593513157
SAFB2	-0.198296871642002	5.94990540371906	-4.97339612850933	9.24624267764754e-07	6.69130134160046e-06	4.45169439155577
FSD1	-0.149600010862829	3.83505516208207	-4.97235182383091	9.29368947251207e-07	6.72159811579522e-06	4.44676363779922
COL18A1	-0.380191693378712	7.32759703214502	-4.97211200978277	9.30461830609379e-07	6.72546300372037e-06	4.44563147139082
DUSP22	0.341753092814723	6.97848746519439	4.97181279433078	9.31827159381935e-07	6.73129133369962e-06	4.44421893877497
SLC25A5	0.308597631384956	10.6948997257902	4.97062453700456	9.37268337468825e-07	6.76653796151055e-06	4.43861018313534
GRID2	-0.0753476149646715	3.26777404125634	-4.97028485358659	9.38829421767796e-07	6.77374709222756e-06	4.43700704732168
GABRG2	-0.0748300661363901	3.24185583849632	-4.96769148422102	9.50830832091253e-07	6.85623046709153e-06	4.42477089029748
PFAS	-0.292896118182322	5.73808049648736	-4.96330087155983	9.71487953888387e-07	7.00099218475402e-06	4.40406799571994
SETD2	-0.2187556655729	5.92163854334328	-4.96219572096219	9.76755393560148e-07	7.03474189548523e-06	4.39885951489792
SLC39A8	0.289772735535825	4.69446758460609	4.96015733967866	9.86543297413856e-07	7.10098887475054e-06	4.38925553554855
ZNF337	-0.204717372187002	5.86728559116258	-4.9597691832245	9.88417853088073e-07	7.11023165285936e-06	4.38742711117038
DYNLT3	0.302167774030224	7.91036342002983	4.95691712198151	1.00229742266959e-06	7.20577048584309e-06	4.37399632825552
TNIP1	0.281128882452124	7.05412853699178	4.95654607151017	1.00411691844073e-06	7.21454411209029e-06	4.37224950731743
TMPRSS4	0.659248111797851	6.53754340465672	4.95502624707264	1.01160292519325e-06	7.26399667571685e-06	4.36509574928932
NINJ2	0.441452187534233	5.06098125503021	4.95487894065489	1.01233135192711e-06	7.26489519660685e-06	4.36440248836127
TOX3	-0.487554180727658	3.57442714104528	-4.95300068503799	1.02166379824847e-06	7.32337871713336e-06	4.35556457324664
ELF4	0.309783824443175	6.8839490928528	4.95299401629513	1.02169708061651e-06	7.32337871713336e-06	4.35553319962117
RHBG	-0.0983428358786074	3.80361118447913	-4.95022911817134	1.0355867136543e-06	7.41852183570796e-06	4.342528795715
C10orf26	0.271062996364041	7.57576354390916	4.94852906541547	1.0442173608504e-06	7.47590098654012e-06	4.33453602480183
HNRNPU	-0.0817335252660918	5.69994035640326	-4.94801041747101	1.04686417473273e-06	7.49039714327486e-06	4.33209810193063
CENPF	-0.410687579162858	6.51787358082084	-4.94655016728246	1.05435110356274e-06	7.53948692939577e-06	4.32523538067156
ERBB4	-0.46629808401736	5.14138275192767	-4.94543461629858	1.06010551273288e-06	7.57613684529929e-06	4.31999386750402
A4GNT	-0.0699206776778984	3.68700825123346	-4.94508536190262	1.06191331566521e-06	7.58455524747355e-06	4.31835308424862
RPL38	-0.138530235598212	9.62794156098331	-4.94316440240303	1.07190987518341e-06	7.65141595551789e-06	4.30933035866416
IGFBP4	0.493179950856639	6.48564285122338	4.94291157248692	1.07323233386131e-06	7.65631739594659e-06	4.30814305447717
AGER	-0.0624534006201625	3.49287889940907	-4.94271979538489	1.07423649855653e-06	7.6589437037405e-06	4.30724249438519
TFEB	0.21543435167738	4.48146810763385	4.94250343403838	1.07537047786969e-06	7.66066987058942e-06	4.30622652769187
BCL11B	0.111520530933995	3.35123424014528	4.94243089293244	1.07575093432708e-06	7.66066987058942e-06	4.30588590581734
SLITRK5	-0.354177482802126	3.95538206192393	-4.94192529904074	1.0784062350278e-06	7.67504011950637e-06	4.30351197914234
KAL1	0.634287011345645	5.52223184571995	4.94172962226294	1.07943559657262e-06	7.67782838389099e-06	4.30259327216442
NEUROD6	-0.0696347264942645	4.32029737280819	-4.94102053440103	1.08317372028752e-06	7.69986891363776e-06	4.29926436284486
KPNA4	0.297762189119116	4.78863986109494	4.93870073662041	1.09549060828086e-06	7.78283062237056e-06	4.28837676373342
CCIN	-0.090876809738424	3.51417662122834	-4.93685184471062	1.10540395775887e-06	7.84862880856857e-06	4.27970258442252
EPS15	0.22440745242416	6.95551723326561	4.93637197856673	1.10799101574187e-06	7.86107120612328e-06	4.27745174399715
NRIP2	-0.0698514197403837	3.14789235692873	-4.93628474104282	1.10846195881061e-06	7.86107120612328e-06	4.27704257242656
MBD6	-0.0816358345399415	3.56284940931852	-4.93059293581089	1.13960975042323e-06	8.07721048534229e-06	4.25036028741782
CBX5	-0.308462005628207	6.4384058381074	-4.92913628251196	1.14771591097856e-06	8.12987941176696e-06	4.24353618483577
MAPK1	0.312216106236265	5.64068272038553	4.92844947649242	1.15155721302712e-06	8.15229392079516e-06	4.24031927903282
PLCE1	-0.342724184092659	4.1671182246714	-4.92726952396073	1.15818567405511e-06	8.19440181373185e-06	4.23479348547547
PITPNB	0.242407835957849	8.6641349322341	4.92687635298458	1.16040250686538e-06	8.20526540673688e-06	4.2329525054093
ASAH1	0.21883332004139	7.00256872935607	4.92610616787225	1.16475695042862e-06	8.23122253348673e-06	4.22934658166272
C21orf59	-0.267888966177735	8.11387629397304	-4.925242572021	1.16965827388817e-06	8.26101169159026e-06	4.22530392321307
NRF1	-0.134523692699728	4.07204378861646	-4.92332773184255	1.18059702606636e-06	8.33338182174153e-06	4.21634246656711
PPP1R1A	-0.424428393309587	4.14699338525361	-4.92153577774214	1.19092317014226e-06	8.39940097886702e-06	4.20795896256096
CCDC69	0.217890819670142	4.09098672772811	4.92138846544818	1.19177592489615e-06	8.39940097886702e-06	4.20726989698175
HNRPF	0.277869611829766	6.76656174169896	4.92134242881671	1.19204254051517e-06	8.39940097886702e-06	4.2070545606002
PLXDC1	0.244923059240829	3.80740908434364	4.91914636815013	1.20482785011312e-06	8.48452454448079e-06	4.19678459465312
KCNK12	-0.0867333838202557	3.70064094341677	-4.91787149255669	1.21231069715208e-06	8.53222993284941e-06	4.19082448377988
TTC28	-0.355656274186798	5.6347959160662	-4.91737683275204	1.21522615043137e-06	8.54775309783561e-06	4.18851229810708
TXNDC5	0.270225136926761	8.19395438932007	4.91722760993455	1.21610697587134e-06	8.54787561137349e-06	4.18781482786634
VGLL3	0.128600321285125	3.30459995821155	4.91713342471278	1.21666324513321e-06	8.54787561137349e-06	4.1873746142023
GLI2	-0.0929096092792072	3.84182004929985	-4.9162808360105	1.22170992224125e-06	8.57832704584786e-06	4.18339003352667
VDAC1	0.313002444665655	7.87672294954247	4.91599819433801	1.22338740056418e-06	8.58044742028808e-06	4.18206924273685
ODF2	-0.215339291507405	4.14132376824585	-4.91598984478906	1.22343698892498e-06	8.58044742028808e-06	4.18203022615121
ANKRD7	-0.126073190343192	3.40432099459602	-4.91584571392898	1.22429329465336e-06	8.58145509558546e-06	4.18135672684664
DMWD	-0.131512048868464	4.43723030356897	-4.91416329483338	1.23433171092692e-06	8.64678444617917e-06	4.17349638204084
MGP	0.619495035846243	7.6447193002705	4.91318421305511	1.24021007034262e-06	8.68291259713128e-06	4.16892318070945
SEPT11	0.22814968042479	5.28445635835138	4.91109928942875	1.25281800727424e-06	8.76608625426866e-06	4.1591874317729
SIPA1	0.233050312662576	4.91182672252613	4.91068645377706	1.25532913325929e-06	8.77855599460413e-06	4.15726009853453
CRYM	-0.258715708208857	3.94306726391056	-4.90959943719685	1.26196430563755e-06	8.81983410823412e-06	4.1521860342856
TTC30A	-0.306253306374194	5.1197367253235	-4.90845939804651	1.26895948565608e-06	8.86357895955365e-06	4.14686555554806
ID4	-0.589653568203282	7.63021846144534	-4.90699038287892	1.27802842216069e-06	8.92174971574436e-06	4.14001141338785
CAST	0.233363106090705	6.43041780801708	4.90488519751164	1.2911338561025e-06	9.00801500300485e-06	4.13019225009949
BTBD3	-0.361899521613334	7.01465825539969	-4.90354468462897	1.29954644232811e-06	9.06145816937756e-06	4.12394171044305
TEX10	-0.293780900085439	7.01206151854999	-4.90272450072135	1.30471968176408e-06	9.09226528229345e-06	4.12011811934707
ZDHHC11	-0.424994462634507	3.94836153847075	-4.90180910480382	1.31051692820705e-06	9.12738279321533e-06	4.11585134366479
BANK1	0.386577572595855	4.22979473917234	4.89892073062825	1.32897254021614e-06	9.25057071056805e-06	4.10239298081669
NRP2	0.128230266824105	3.52109386415364	4.89876318634864	1.32998636741773e-06	9.25227951267725e-06	4.10165911002036
EFHC2	-0.262631733108316	3.94237320045481	-4.89762607599598	1.33732605025195e-06	9.29786684421718e-06	4.09636286840174
AGBL5	-0.358952602897892	6.33833842457989	-4.8975090477963	1.33808364399837e-06	9.29786684421718e-06	4.0958178570815
TMEM48	0.362316773592614	5.76628813561184	4.89601111750901	1.34781729142277e-06	9.36010139752765e-06	4.08884289300514
ASB1	-0.115496266059853	4.00506013809333	-4.89460153805903	1.35703919552773e-06	9.41871238763395e-06	4.08228108450938
CDC27	0.24215186311477	5.48695094467503	4.89443139429298	1.35815643754844e-06	9.4210367632248e-06	4.08148915453098
ILF3	-0.259458728121686	6.79381717481275	-4.89373637285961	1.36272949086195e-06	9.44731636670098e-06	4.07825445240376
LFNG	-0.0754709422803548	3.30149393451783	-4.89205540898952	1.37385127766327e-06	9.51893963499488e-06	4.07043278562995
ODC1	-0.363012349053326	9.77765625338069	-4.89056463280513	1.38378795152994e-06	9.58227401513715e-06	4.06349810769253
GRM4	-0.0909719131355735	3.45405312711138	-4.89007906876528	1.3870393911963e-06	9.59926916596889e-06	4.06123981017963
SLC19A3	0.236744324957093	3.58848127699687	4.88625602645653	1.4128980246501e-06	9.77261229915938e-06	4.04346639079576
CAPZA2	0.319991446533068	7.90327298305908	4.8822932868976	1.44019220115735e-06	9.95567995771344e-06	4.02505676282384
FHL2	0.449174909046587	8.09941985157589	4.88080798061615	1.45055302562739e-06	1.00215487863483e-05	4.01815997726641
MRPL18	0.249037961480107	8.43279084634085	4.88004977708422	1.4558695922311e-06	1.00525124023205e-05	4.01464010930802
EFCAB6	-0.0901441378151144	3.61332541869917	-4.87251656500994	1.50972431034094e-06	1.04183954986393e-05	3.97969491865729
EPAS1	0.196768958745249	5.78842802423286	4.86987599588223	1.52905255408653e-06	1.05457335946792e-05	3.96745734573587
NUCB1	0.27590269680614	6.39540492906851	4.86821729017933	1.54131563603415e-06	1.0624226038422e-05	3.95977323002686
KCNIP1	-0.158488571636411	3.62247919330378	-4.86775133260866	1.54477756693454e-06	1.06419974033328e-05	3.95761506174235
FEM1C	0.243220898268953	5.14552087758805	4.86484176084742	1.56656507033968e-06	1.07859214276904e-05	3.94414306642047
DDX27	-0.226390411408326	7.71385311480401	-4.86269571509857	1.58282471743841e-06	1.08916429985104e-05	3.93421103904911
ETFA	0.319508543027538	8.31083078807656	4.86215920734143	1.58691496043871e-06	1.09123362253384e-05	3.93172866807045
ANKRD11	-0.373220101912729	6.24758500896219	-4.86206367724893	1.58764433373135e-06	1.09123362253384e-05	3.93128668527217
HS3ST1	0.0995049657405547	3.90769855578349	4.86162405523086	1.5910050217509e-06	1.09291970746859e-05	3.92925281615159
BCL2L10	-0.0681170306235881	4.1321843689569	-4.86111826351213	1.59488003068144e-06	1.09436931354603e-05	3.92691302488423
TOR1A	0.245357487512319	6.57830816062036	4.86111137658588	1.59493285606484e-06	1.09436931354603e-05	3.92688116749843
DOHH	-0.0744380796860229	3.43490318843108	-4.86035871034612	1.60071627680607e-06	1.09771215292134e-05	3.92339974708429
ADK	0.311195332509966	5.91509274007161	4.85878848775868	1.61284690328767e-06	1.10489633568786e-05	3.91613832891245
XBP1	0.398764073931948	8.34676077469853	4.85876519238675	1.61302753540879e-06	1.10489633568786e-05	3.91603061656063
HYMAI	-0.13692534823043	3.56076504419911	-4.85829129436388	1.61670637460142e-06	1.10666209664085e-05	3.91383952427133
TERT	-0.102080687145436	3.59871086411068	-4.85819648338418	1.61744335665827e-06	1.10666209664085e-05	3.91340118394027
KCTD12	0.455449230548426	8.90982272317249	4.85644666983793	1.63110326396029e-06	1.11537453177796e-05	3.90531264587072
SCD	0.277534439609391	5.29272443170201	4.85593866009029	1.63508983010753e-06	1.11746604620629e-05	3.90296485694722
VNN1	0.514234216058954	4.21129196851635	4.85464904358095	1.64525223763069e-06	1.12377353633288e-05	3.89700583598333
HOXC4	-0.469629968098565	6.21644154939723	-4.85433750092518	1.64771636758429e-06	1.12481862236111e-05	3.89556648369741
LOC440348	-0.23352123255412	4.65093076477515	-4.85348768995677	1.65445600827532e-06	1.12877956100008e-05	3.89164071283735
BBS9	-0.164492357785274	4.66985293921297	-4.85140621891769	1.67107611648779e-06	1.13947330661076e-05	3.88202781325514
ADH1B	0.445268891247864	3.68193213163494	4.85093939911924	1.6748256145628e-06	1.1413837040501e-05	3.87987240184318
GALNAC4S-6ST	0.535524917594651	6.72015929336148	4.85056905596657	1.67780598102025e-06	1.14242481692458e-05	3.87816257809196
WDR44	0.289765796439845	5.32955125961173	4.850513848314	1.67825070680915e-06	1.14242481692458e-05	3.8779077020104
EPM2AIP1	-0.272022200931239	7.44385828367653	-4.8489636596351	1.69078477261004e-06	1.15030679275537e-05	3.87075204743545
TAGLN2	0.232820212431053	8.1880934197251	4.84868724053487	1.6930292235087e-06	1.15118339409892e-05	3.86947631707295
FGFR4	-0.125292219498507	3.66297718428415	-4.84809617346029	1.69783817655028e-06	1.15322395878643e-05	3.86674864298713
OLAH	-0.0648530151242692	3.9970444289558	-4.84808298979706	1.69794558954355e-06	1.15322395878643e-05	3.86668780605057
RNF2	-0.116314208376423	4.82488590816715	-4.84785321865915	1.69981868666167e-06	1.15384535652649e-05	3.8656275350819
SNRPN	-0.109609653711912	3.28843464158684	-4.84677294869497	1.70865179511491e-06	1.15918788263514e-05	3.86064327578904
CTNNBL1	-0.254039345686928	6.2218908423099	-4.84613850194425	1.71386012475714e-06	1.16206664540121e-05	3.85771646916727
ENY2	0.29175518796859	8.55208307214414	4.84592777131287	1.71559344831365e-06	1.1625872990767e-05	3.85674441096211
MKS1	-0.187995084377799	4.53492823865143	-4.84542763367698	1.71971400091634e-06	1.16472418442264e-05	3.85443752923201
CAP2	-0.331570624693375	6.39823730100477	-4.84454131952441	1.72703964804455e-06	1.16890633476657e-05	3.85034993967998
LRRC49	-0.336853757334433	4.8185804834817	-4.84444587419701	1.72783032377055e-06	1.16890633476657e-05	3.84990979600072
TRPM2	0.152291206758978	4.32329166230211	4.84339649909202	1.73654646403952e-06	1.17414331948141e-05	3.84507114677999
TMED7	0.233315565464919	6.92023098619721	4.84053117632914	1.76056235905509e-06	1.18971335172511e-05	3.8318640255509
C1orf25	-0.284048018505199	5.26752469372433	-4.83931904080001	1.77081804887372e-06	1.19597257120232e-05	3.82627906194161
PCYT1A	0.115229273160698	3.56109872355911	4.83804318690955	1.781675057049e-06	1.20263066350807e-05	3.82040188029565
PCYT1B	-0.054529204551137	3.34372079920337	-4.83752005387512	1.78614523589782e-06	1.20497260115863e-05	3.81799248936496
LANCL2	-0.286911985084374	6.23202160180721	-4.83568999190586	1.80186836661986e-06	1.21489915290237e-05	3.80956563772882
RPS20	-0.106523225572342	11.0119509784751	-4.83276840929178	1.82724627241408e-06	1.23132062744322e-05	3.79611866103499
EDA	-0.0766032480936709	3.85590334015121	-4.8317297723812	1.83635098463401e-06	1.23676390139612e-05	3.79133996688962
SKP2	-0.217830392125086	5.18967238833209	-4.83011925364723	1.85055535851521e-06	1.24563374104193e-05	3.78393192345965
GPX4	0.250081235352191	9.30888524754234	4.82993005816899	1.85223095046572e-06	1.2460650896932e-05	3.78306181122438
TNFRSF4	0.106815107511746	3.59300908751275	4.82957760491062	1.85535632015241e-06	1.24747073184117e-05	3.78144095678716
ADAM10	0.260905803730641	4.60490712135849	4.82942831130178	1.85668170923429e-06	1.24766524233255e-05	3.78075442083639
ISG15	0.6207938679929	9.18898952514914	4.82898422217175	1.86062961191992e-06	1.24962084700165e-05	3.77871236287807
FANCF	-0.300843624484395	6.11302541229868	-4.8288382992289	1.86192861584133e-06	1.24979623143597e-05	3.77804140155047
ZNF20	-0.316109919395533	5.64633798651122	-4.82846821746025	1.86522699937302e-06	1.25131273127854e-05	3.77633982849573
MX2	0.532081575237913	7.074891242997	4.82795118146526	1.86984455636395e-06	1.25371203495182e-05	3.77396278253306
RBM26	-0.300493062570068	6.84793493127818	-4.82709031469511	1.87755726085724e-06	1.25818277881151e-05	3.77000550369899
C22orf31	-0.066674388029389	3.09037018627568	-4.82642334172668	1.88355389863901e-06	1.26137333526175e-05	3.76693996548974
ATP1B2	-0.303742347002783	3.85950046808515	-4.82632791059245	1.8844134115063e-06	1.26137333526175e-05	3.76650137668688
ZNF783	-0.20732542130439	5.17212683743787	-4.82488146285749	1.89748741126139e-06	1.26941907813387e-05	3.75985465639896
HCG9	-0.0754642846340428	3.56425153516439	-4.82395023867767	1.90595067669495e-06	1.27437301769909e-05	3.75557644696257
DDIT4	0.507662455087548	7.00997383684777	4.81962676817163	1.94572266392626e-06	1.30024374689234e-05	3.73572344755165
SLC25A36	-0.24429452241756	8.43302645382265	-4.81745893626525	1.96596463250892e-06	1.31266914615714e-05	3.72577501916308
ATP1A2	-0.230151001199601	3.45093413213323	-4.81740226112562	1.96649654514822e-06	1.31266914615714e-05	3.72551498482896
BCL7A	-0.215516358515949	4.72636920091521	-4.81712957084159	1.96905776229196e-06	1.31330901519008e-05	3.7242638782233
DGKG	-0.238383122714049	3.8359097684662	-4.81706801750095	1.96963634066873e-06	1.31330901519008e-05	3.72398147955904
EFNB2	-0.557498673563802	7.39986883087849	-4.81603458662614	1.97937470570974e-06	1.31907195385482e-05	3.71924072201877
C14orf138	-0.322574819714921	5.88974457529032	-4.81582820832534	1.98132502826409e-06	1.31964137114802e-05	3.71829409318699
ECEL1	-0.252369471217483	3.92736253245295	-4.81490417921571	1.99008004837776e-06	1.32473985309922e-05	3.7140561494092
C18orf1	0.189608894867908	4.21962884839923	4.81281644425281	2.00999847385065e-06	1.3372597581276e-05	3.704483726176
IER3	0.541298363053984	7.95942460517751	4.81223659054938	2.01556467804797e-06	1.33965940612009e-05	3.70182572007632
GPR17	-0.116340277970663	3.22783948892079	-4.81220895853346	2.01583029720113e-06	1.33965940612009e-05	3.70169906421774
ALPL	-0.408779784973364	4.61777195711488	-4.81048649150781	2.03245466507293e-06	1.34975606729511e-05	3.69380515551615
NCDN	-0.0982072177461504	4.38072337802831	-4.81040289705602	2.03326482816253e-06	1.34975606729511e-05	3.69342211492057
HCN3	-0.0598442671241863	3.25101467314668	-4.81028339494934	2.03442353392875e-06	1.3497811678e-05	3.69287455127329
LRP8	0.371595174396765	5.23916985370923	4.80942440181329	2.04277117250527e-06	1.35457326317778e-05	3.68893897140884
MEF2B	-0.0880952280216998	3.75479342656503	-4.8085062412091	2.05173028850077e-06	1.35916456989069e-05	3.68473301262554
SPAG6	-0.262748050238193	3.28118442503965	-4.80848351840979	2.05195248967054e-06	1.35916456989069e-05	3.68462893204495
GNAO1	-0.197022277415597	3.47423982835087	-4.80467784960626	2.08949625821556e-06	1.38327179447124e-05	3.66720355347735
DUSP26	-0.0931270228687637	3.56829931093091	-4.8041084298881	2.09517032784118e-06	1.38626599383865e-05	3.66459737209236
ZEB1	0.202597725831275	3.67607264149933	4.80307335265484	2.1055225568374e-06	1.3923505013419e-05	3.65986063602329
ALDH2	0.402486568171675	8.21411393965315	4.80186341314551	2.11768613612679e-06	1.39962549128643e-05	3.65432486484293
MERTK	0.203624024603162	4.23788949974648	4.79751100473503	2.16200339503757e-06	1.42813191898203e-05	3.63442197410392
TPR	-0.240273133960954	6.95881050745884	-4.79669110059977	2.17045127605988e-06	1.43292622074085e-05	3.63067450992408
PRM1	-0.0800918063049689	3.42359979747169	-4.79610074182682	2.1765537206848e-06	1.43616766599925e-05	3.62797656811317
PTOV1	-0.112079956526779	5.07042080400948	-4.79373633294467	2.20116032841682e-06	1.4516085802188e-05	3.61717422705061
ZMAT3	0.361078781899125	5.08290159078951	4.79315640969955	2.20723644362939e-06	1.45466737461951e-05	3.61452545276459
SLC25A28	0.201999287244009	5.00417490149262	4.79306319996455	2.20821454974627e-06	1.45466737461951e-05	3.61409974843356
PNLIPRP1	-0.049007302837579	3.36427294310024	-4.79293707086228	2.20953876352325e-06	1.45474389230984e-05	3.61352370783457
ZMYND10	-0.315081054755427	3.90507020834515	-4.79178787049324	2.22163936684315e-06	1.46191154401777e-05	3.60827586075557
B3GNT1	-0.284365542126422	6.04736820649304	-4.7913268650013	2.22651148364672e-06	1.46431738318262e-05	3.60617099028305
KIRREL	-0.265020080349166	4.85732299880155	-4.79044939310655	2.2358134641125e-06	1.46963240910714e-05	3.60216511425962
C1orf76	-0.106861957817303	3.19671220049447	-4.78957853542207	2.24508233717823e-06	1.47491988566832e-05	3.5981900913206
F8	0.374847926456855	5.50015463218872	4.7890322492046	2.2509155525541e-06	1.47794575157342e-05	3.59569690662206
SAMD9	0.350894447101679	4.88495241669028	4.78653655712093	2.27775064159381e-06	1.49475058452712e-05	3.58431014692451
CD79A	0.160335303229412	4.01158981320777	4.78545697251208	2.28945419410163e-06	1.50161260377843e-05	3.57938613834097
GPR116	0.274556312606336	4.81067750170181	4.78391180173486	2.30630590459177e-06	1.51184190000512e-05	3.57234033342674
SRGAP3	-0.24261834139508	4.83917350211915	-4.7837091126245	2.30852528682325e-06	1.51247342241162e-05	3.5714162469507
CDH5	0.229858514931689	5.03460413371388	4.78329570120039	2.31305839121563e-06	1.51461931196404e-05	3.56953155961155
PRR7	-0.174502322162723	3.94078690657977	-4.7811711606956	2.33648980571763e-06	1.5291309913289e-05	3.5598483937223
C3orf64	0.215369299561177	3.89933848583449	4.77930648633231	2.35724342279598e-06	1.54187535563874e-05	3.55135285228098
SRPK2	-0.196681226377468	6.42629410296653	-4.77910406638503	2.35950698811091e-06	1.54251808636436e-05	3.55043079859932
RAP1GDS1	0.284745728167539	6.09894520813746	4.77779084796042	2.37424301043348e-06	1.55130951338253e-05	3.54444974895417
CACNB4	-0.110110720919524	3.66699039469689	-4.77683225118709	2.38505564183677e-06	1.55752928627974e-05	3.54008476390447
ETHE1	0.398956863712219	6.91572112349751	4.77609734832267	2.39337718685659e-06	1.56211642732396e-05	3.53673891044491
LDB2	0.305307455194669	4.50668599455063	4.77516851612305	2.40393466926694e-06	1.56815716615994e-05	3.53251080675739
FKBP6	-0.0734653749395067	3.4892000684964	-4.77502865620172	2.40552825393697e-06	1.5683471160752e-05	3.53187422004687
CTBS	0.278240297837653	5.6418979610807	4.77260139307606	2.43334743865047e-06	1.58562607447126e-05	3.52082897793544
DNAJC15	0.653077495349802	6.64532473167231	4.77248531192191	2.43468559395442e-06	1.58564001743641e-05	3.52030087918182
DYNC2LI1	-0.285379290296131	5.68547113035879	-4.77006493343367	2.46274911451393e-06	1.60304999118793e-05	3.50929228148427
TMEM126B	0.288506661014472	8.67497138704353	4.76957542567325	2.46846255166097e-06	1.60590092096712e-05	3.50706647124693
FNBP1L	-0.266690519163861	7.31656166484062	-4.76823234839756	2.48420431724424e-06	1.61526935141767e-05	3.50096051263634
CD1E	0.121371848442406	3.67907998039829	4.7662022370982	2.50818222478463e-06	1.62998005131443e-05	3.49173409050854
RUNX1	0.0723300876148127	3.76735680178557	4.76579072919442	2.51306969120072e-06	1.63227536253717e-05	3.48986430957046
ROR1	-0.318199312231158	4.54845469102124	-4.76541511312949	2.51753887656871e-06	1.63429666585663e-05	3.48815773935159
FLJ20699	0.149173270705107	4.76583136086617	4.76331699674725	2.54264397490054e-06	1.64970467380131e-05	3.47862742374998
HOXA3	-0.0804793346681074	3.54319760097414	-4.76263844342102	2.55081469733368e-06	1.65411473264902e-05	3.4755460325893
KCNN3	-0.193935057949351	3.89315314059577	-4.76198145778916	2.55874980167677e-06	1.65836733647964e-05	3.47256296248248
PLEKHO1	0.302075290912492	5.36804121075524	4.76055487822732	2.57606202357377e-06	1.66868955825042e-05	3.46608680567241
C11orf61	-0.266755485003454	4.9151058687103	-4.76036857545189	2.5783312057575e-06	1.66926152579204e-05	3.46524118825873
FUZ	-0.208480794660155	4.58547157659957	-4.76007659429769	2.58189143121277e-06	1.67066827590888e-05	3.46391596328155
SCAP	-0.228032829258003	6.66436959770976	-4.75904521291324	2.59450534628961e-06	1.67792875295486e-05	3.45923538745194
ZDHHC17	-0.108670912742489	4.77393778463352	-4.75858622061943	2.6001379358694e-06	1.6806688686924e-05	3.45715270205956
WDR12	-0.238659191863572	8.07779043852416	-4.75737631935924	2.61504189380943e-06	1.68939562689126e-05	3.45166362814873
ICAM3	0.380161291541247	6.26072968642403	4.75632917857354	2.62800728747458e-06	1.69686132738707e-05	3.44691398793032
TUBA4A	0.447198773961741	6.87454307840524	4.75370801699595	2.66073369400247e-06	1.71707155108134e-05	3.43502903703945
LIG3	-0.176231133769988	4.35473647744776	-4.75333339113143	2.66544299843708e-06	1.71918931907763e-05	3.43333088277131
IAPP	-0.0768307497020424	3.582255542083	-4.74944230436268	2.71483358215155e-06	1.75010845804438e-05	3.41570002907586
FCGRT	0.3215650438561	6.37505686937564	4.74866540426079	2.72479995288247e-06	1.75559342068543e-05	3.41218139699568
HPS5	0.266482854434698	5.66520335450203	4.74826743259883	2.72991891890256e-06	1.75795099579811e-05	3.41037915939536
ERC1	-0.365742225113689	5.63954595318892	-4.747186420835	2.74387035578224e-06	1.76599074421859e-05	3.40548442762279
ZNF74	-0.1637372366149	3.77755975644524	-4.74679872491528	2.74889062618992e-06	1.76827675857794e-05	3.40372921916011
DPYSL3	0.512257352688722	6.33650181762261	4.74589795706724	2.76058882184672e-06	1.77485374226792e-05	3.39965169237062
AHSG	-0.0656211266764499	3.50174575509335	-4.74470937349733	2.77609821622825e-06	1.78387271717292e-05	3.39427237889923
ZNF395	-0.296672679516658	6.79055452040908	-4.74427714912536	2.78175892525184e-06	1.78655685215374e-05	3.39231651325074
BTN2A2	0.181636740580653	4.45219346077623	4.74416239152203	2.78326373586291e-06	1.78657046413972e-05	3.39179724890912
LOC283345	-0.183253423092459	4.74974119525255	-4.74404258149464	2.78483563479264e-06	1.78662710251321e-05	3.39125513512844
TCAP	-0.089769855080239	3.40808545706216	-4.74389704246026	2.78674624605853e-06	1.78690086768034e-05	3.39059662002795
C14orf65	-0.0928775750917104	3.48658060075503	-4.74340444728218	2.79322231809115e-06	1.79010022109918e-05	3.38836792894102
COLQ	-0.0954507254159838	3.60552595117026	-4.7425457567309	2.80454604336092e-06	1.79640124756129e-05	3.38448338337667
NACAP1	-0.115003075872311	8.89296110332412	-4.74168737929725	2.81590979961315e-06	1.80272120185761e-05	3.38060089270258
GAA	0.269306434012414	5.40442396137736	4.74018799567361	2.83586602510988e-06	1.81453234189018e-05	3.37382062538073
ARPC5	0.223722072259298	10.0542152000068	4.73831750568938	2.86095243902238e-06	1.82865735717749e-05	3.36536493224062
THNSL1	-0.305457883305229	4.56604233300692	-4.73831556143185	2.86097862557913e-06	1.82865735717749e-05	3.36535614465282
CISD1	0.255245013801694	8.53735465442041	4.73774975132016	2.86860914468214e-06	1.83256187375397e-05	3.36279895490754
PLK3	0.22188156277409	4.72884110536865	4.73519805532965	2.90326539217601e-06	1.85371801975522e-05	3.35126996227686
SERPINA3	0.761529462609855	6.08211051611973	4.73414012593729	2.91775168967728e-06	1.86198017207704e-05	3.34649171368498
TNFAIP2	0.451624367247805	6.52275443825846	4.7338084050723	2.92230827520086e-06	1.86390022510428e-05	3.34499366151992
USP5	-0.15971772590084	5.20941596481663	-4.73248734417174	2.94052268163196e-06	1.87452483495035e-05	3.3390286938035
PIP5K1B	-0.12780528213987	3.55650763888183	-4.73164239639286	2.95222981918985e-06	1.88099214194096e-05	3.3352143061695
WHSC1L1	-0.136154124083635	3.80087237063263	-4.73139408000604	2.95567887669585e-06	1.88219381455164e-05	3.33409343744914
TAF6L	-0.0508979015560884	3.4478704901297	-4.73048613569285	2.96832305935832e-06	1.88924663217721e-05	3.32999554684621
CSNK1E	-0.240842074377996	6.28069386280094	-4.72839505007711	2.99764219006084e-06	1.90689948508783e-05	3.32056041758032
C14orf140	-0.186863746775056	4.11449901067115	-4.72771865180198	3.00718549069951e-06	1.91196027872247e-05	3.31750927120696
ANXA5	0.266455088515336	8.7678362695535	4.72613289106473	3.02967375116217e-06	1.92524175786253e-05	3.31035766192051
AP3M2	-0.272751853000987	6.24952703628314	-4.7258599940461	3.03356009214726e-06	1.92669465346189e-05	3.30912714581497
IGFBP2	-0.545293208384443	8.64834418952244	-4.72472734571585	3.04974153835228e-06	1.93595084896353e-05	3.30402062743389
LOC552889	-0.276292951781008	6.97684107437007	-4.7244701763962	3.0534271116539e-06	1.93642187176252e-05	3.30286134057585
TRAIP	-0.155064987072842	4.15623201548732	-4.72445117034897	3.05369966324284e-06	1.93642187176252e-05	3.30277566598801
CMAH	0.199557601336663	3.51618794333105	4.72368595165441	3.06469256369732e-06	1.94236988694964e-05	3.29932650847872
KLK8	0.533827919693057	8.10063343832054	4.72300856230267	3.07445550331501e-06	1.94753251819671e-05	3.2962736579344
AOF2	-0.265566585280497	7.14270621123814	-4.71966605668271	3.12306953667636e-06	1.97728724293674e-05	3.28121551910228
AKAP6	-0.0762443795120609	3.54944316644797	-4.71913338627162	3.13088481240415e-06	1.98119363694013e-05	3.27881671010268
SHANK2	-0.11336067805256	3.92435498955112	-4.71785199964803	3.14976232673681e-06	1.99209232870613e-05	3.27304716739398
DACT1	0.348812476805399	4.2172991180869	4.71768260744123	3.1522660108115e-06	1.99262925470825e-05	3.27228457243857
PSMA4	0.207397788180311	9.41486660856582	4.7153956991863	3.18625544075699e-06	2.01305813313723e-05	3.26199146657794
FAM128B	-0.172236462206717	8.43728098167563	-4.71138939434913	3.24665138295976e-06	2.05014032268492e-05	3.24397049713679
DHX57	-0.195276802380834	4.84977602636122	-4.70873475414825	3.28727580872895e-06	2.07470520381101e-05	3.23203719424736
CROP	-0.247184561882969	8.3706285590542	-4.70811062155084	3.29689778818688e-06	2.07968796046864e-05	3.22923244291662
MARCH2	0.291410044026589	5.27159144766193	4.70759376114323	3.30488650496967e-06	2.08363577449449e-05	3.22691001148871
MPP2	-0.0748506105192455	4.10287443853917	-4.70721440086455	3.31076183497041e-06	2.08624772457947e-05	3.22520556296399
GDI2	0.304550341718663	9.54337865075835	4.70696339879287	3.31465474412271e-06	2.08760839062373e-05	3.22407789071899
GDF2	-0.0853465808851137	3.42870863045487	-4.70666811061902	3.31924014535097e-06	2.08940354575621e-05	3.2227513251637
TM7SF3	-0.323122414346239	5.34538644266287	-4.70488061093313	3.34712800837926e-06	2.10585765292074e-05	3.21472269920339
CLEC1A	0.125716274719278	3.5967050572987	4.70447635088655	3.3534662972553e-06	2.10874366326623e-05	3.21290733375746
DKFZP586H2123	0.322757695341635	4.34856516542772	4.70318730374731	3.37375413977076e-06	2.12039391185384e-05	3.20711970133953
ATP2B3	-0.0537969654456618	3.14731899295532	-4.7029096165078	3.37813998992643e-06	2.12204286691153e-05	3.20587311528447
NPC1	0.30238443246108	6.24111776579623	4.70270243985663	3.38141575336886e-06	2.12244550299258e-05	3.20494310707151
ZNF510	-0.114162661539919	3.69007715545285	-4.70264616746669	3.38230602910046e-06	2.12244550299258e-05	3.20469050886132
C2orf44	-0.177144286126661	4.61406275253918	-4.70180538887994	3.39563472596972e-06	2.12969965469414e-05	3.2009167089777
SPAG16	-0.439388951347783	6.2624255680549	-4.70008090178689	3.42313096105994e-06	2.14582733123809e-05	3.19317834087738
ZCCHC14	-0.170710125557604	4.43353242903478	-4.69850496498325	3.44844583303631e-06	2.16057152556833e-05	3.18610882775044
SUMO3	0.277970878053683	8.19342002087859	4.69784775535205	3.459055967114e-06	2.16609214539713e-05	3.18316128083301
GRK4	-0.0738743644180415	3.32749211600059	-4.69473024197031	3.50981502877538e-06	2.19673558089985e-05	3.16918452590199
ECE2	-0.0790270053529003	3.47133494440101	-4.69144065441824	3.56415243559738e-06	2.22958564308902e-05	3.15444546584108
SPCS3	0.315832589076594	5.54390351506544	4.69106996807335	3.57032591686977e-06	2.23228788634194e-05	3.15278518802739
INHA	-0.0839778200886854	3.6228451443442	-4.69048328483276	3.58011767783975e-06	2.23724842120115e-05	3.15015771949233
DZIP1	-0.291341739898045	4.59563887796563	-4.68956101807584	3.59556257452633e-06	2.24573467440073e-05	3.14602794047522
CCPG1	0.217906777354647	4.65213217921751	4.68861210931205	3.61152051851385e-06	2.25453240455903e-05	3.14177963386697
ZCCHC11	-0.266188092360286	5.46498656297818	-4.68700396358329	3.63872062039396e-06	2.27033542542923e-05	3.13458168104192
UBE2J1	0.23780528223889	5.89905339553785	4.68573521734798	3.66031907044772e-06	2.28262880612799e-05	3.12890444390446
PALLD	0.406450745271892	7.58743231666461	4.6831606268341	3.70452710157437e-06	2.30781256198138e-05	3.11738826827989
CYFIP2	-0.303347907039215	5.71410186198506	-4.68316013894221	3.70453552757848e-06	2.30781256198138e-05	3.11738608647943
SART3	-0.238581029021533	6.66398314765047	-4.68269686853728	3.71254463640681e-06	2.31160612779787e-05	3.11531448407385
CXXC4	-0.13909321127407	3.68501176407642	-4.68200988191156	3.72445205899521e-06	2.3178217929933e-05	3.11224283521068
CARD9	0.210029627204563	4.49101996984152	4.68138514456644	3.73531240629376e-06	2.32337975188995e-05	3.10944987104859
PSME3	0.219448562781118	5.84092154706357	4.68125079259299	3.73765193816081e-06	2.32363472583028e-05	3.10884927857245
DNAI1	-0.187717144239695	3.84631862110865	-4.68045038569978	3.75161901908328e-06	2.33111435643967e-05	3.10527155175724
CD209	0.083159172700273	3.9257150947554	4.67783845625772	3.7975471281696e-06	2.35843540574617e-05	3.09360040234059
ARNTL2	0.389840966589017	4.49914910581868	4.67765007678363	3.8008804111015e-06	2.35928875827238e-05	3.09275887658202
EGR2	0.397313701389224	5.01919975138755	4.67610482645719	3.82832926215385e-06	2.37510257469638e-05	3.08585712403798
LRRC61	-0.209107074705194	4.92259202041477	-4.67412941981859	3.86369683325693e-06	2.39581036385582e-05	3.0770371327791
ZMYM6	0.2384365347626	5.94188126437732	4.67384284889637	3.86885360676828e-06	2.3977732955586e-05	3.07575790444462
DDX58	0.502281798101666	6.00515906525653	4.67347327770699	3.8755137215014e-06	2.40066544415226e-05	3.07410827540942
RAB11FIP2	-0.329978543205805	6.38092650154089	-4.67210952888482	3.9001856363645e-06	2.41470619193323e-05	3.06802203341623
PPA1	0.254462372327257	11.2480008955171	4.67165445910251	3.90845197013592e-06	2.41858060762471e-05	3.06599147338138
SLC5A3	-0.287311032535068	6.48266337419455	-4.67118280306938	3.91703737068875e-06	2.42264838304232e-05	3.06388709421289
DZIP3	-0.183317518037912	4.25797396652031	-4.67069166460443	3.92599667520766e-06	2.42694311924285e-05	3.06169599632326
ANKS1B	-0.0513614010502912	2.83466311345353	-4.66979143772027	3.94246971781354e-06	2.43587585130378e-05	3.05768039224552
EHMT2	-0.186704149176127	5.86177037568476	-4.6689832953729	3.95731432035426e-06	2.44379379721569e-05	3.05407614637275
SPRED2	-0.0974639816143972	4.31112900087326	-4.66844826194359	3.96717179352327e-06	2.44862546066669e-05	3.0516902555988
KIAA0195	-0.17135735106246	5.07303293885049	-4.66685920042211	3.9965880991109e-06	2.46551812958471e-05	3.04460557392887
HSD17B6	0.255074909321547	3.70771054559489	4.66322050354072	4.06473874899436e-06	2.50627670329698e-05	3.02839106226781
CUTL2	-0.230088818619314	3.21589462425798	-4.66282411607742	4.07222998330717e-06	2.50961071949769e-05	3.0266254036503
AP3S1	0.216558444120507	9.11994058395423	4.66227667642368	4.08259774540841e-06	2.51471314834824e-05	3.02418712671734
LZTFL1	-0.368559007645887	6.25911345369369	-4.66019232479998	4.12230527002777e-06	2.53787321378704e-05	3.01490588550731
PSCD1	0.0955210816332315	4.33555228834162	4.65888874332475	4.14732732149729e-06	2.55197320416302e-05	3.00910319503535
SLC22A7	-0.0463561136284079	3.37448778915027	-4.65786893466974	4.16700412545584e-06	2.56277138297953e-05	3.00456470661091
COX7B	0.230953868988745	10.0797420349148	4.65769073863424	4.17045154563596e-06	2.56358231304483e-05	3.00377176779172
ASS1	0.339104798273132	10.7121755862869	4.65680735999438	4.18758211138055e-06	2.57279917271656e-05	2.99984130735956
HK2	-0.205441817065927	5.29803368032479	-4.65629294286454	4.19758888261672e-06	2.57763209201787e-05	2.99755279873112
WNT2B	-0.145780203464296	3.51627268161526	-4.65520743934245	4.21878027866328e-06	2.58932477653737e-05	2.99272443072463
PHF14	-0.117826517473466	3.19722939463805	-4.65111975960615	4.29950729794293e-06	2.63752760477987e-05	2.97455145686539
EFS	-0.372458268423808	4.51427579867722	-4.65047860518005	4.31230332264362e-06	2.64403037735613e-05	2.97170233797133
USP7	-0.185256889710725	6.26249661221814	-4.64910868190774	4.33976674130014e-06	2.65951506863798e-05	2.96561596500594
MLL4	-0.0623404619929513	3.85181421647405	-4.64849909988746	4.35204126067109e-06	2.66568061347921e-05	2.96290820492938
GOLT1B	0.383097139872961	5.86903907762689	4.64669486273515	4.38856716833824e-06	2.68668662130804e-05	2.95489569014414
MAP4K3	-0.27849332377793	6.41760782466154	-4.64523992478587	4.41823611190549e-06	2.70347557213241e-05	2.94843645893488
ATP10A	0.141152063256762	4.24298801400327	4.64339768683924	4.45607950656691e-06	2.72524679624575e-05	2.94026044655723
ATP6V1A	0.270060962490441	7.23493438277413	4.64322561420509	4.45963010121824e-06	2.72601675082478e-05	2.93949692424052
MPDZ	-0.3138268636753	5.2937470564489	-4.64311732414781	4.46186598229168e-06	2.72601675082478e-05	2.93901643180428
RNF32	-0.169322288535241	3.24620150840776	-4.64259468055255	4.47267223957698e-06	2.73123322053681e-05	2.93669756023104
IGFBP5	-0.314766150815322	5.39005567771807	-4.64077536358987	4.51048522950162e-06	2.75292768036789e-05	2.9286274487717
PTK2B	0.0728199476550269	3.58160475143135	4.63990629135397	4.52865642676341e-06	2.76261806945719e-05	2.924773443296
VSX1	-0.0776001178540704	3.71590864429517	-4.63970309200065	4.53291520407422e-06	2.76381594366895e-05	2.92387242624749
TSPAN13	-0.395645507127936	8.24203847450666	-4.63956806686752	4.53574727236056e-06	2.76414315049422e-05	2.92327372403317
ATN1	-0.199696507910419	4.92106189360367	-4.63924040172098	4.54262691730417e-06	2.76693542428815e-05	2.92182092096584
SEL1L	0.184510898716644	5.0388457825673	4.6390281608275	4.54708846943339e-06	2.76825274767022e-05	2.9208799363633
DENND2D	0.321147399551935	6.9481391453554	4.6386808652738	4.55439811342885e-06	2.77130177270895e-05	2.91934026232308
GPRIN2	-0.211429727414723	4.46355052800194	-4.63847901959387	4.55865161347603e-06	2.77248902674133e-05	2.91844546314321
GDPD2	-0.253515203790997	4.30116152491991	-4.63590046536223	4.61332658866127e-06	2.80432502678743e-05	2.9070176362531
C1orf144	0.205458579449218	5.57688586607624	4.63546845341344	4.62254827285369e-06	2.80851293146842e-05	2.90510358072502
DUSP8	-0.18020021058109	3.98076661774739	-4.63434935922672	4.64651879776859e-06	2.82165301879624e-05	2.90014612172358
NUCKS1	-0.375106971654177	5.70175800202302	-4.63268311292077	4.68243054492279e-06	2.84202765231654e-05	2.89276686475498
MGC14376	0.333957154230207	5.17158322867444	4.62823797325743	4.77954394764691e-06	2.89950973388232e-05	2.87309264727114
ACPP	0.528735343250533	4.93534346227771	4.62780343504441	4.78914051575282e-06	2.90386858462716e-05	2.87117030288874
LOXL1	0.452233095303562	6.44520746157703	4.62755475396187	4.7946408449933e-06	2.90552051339588e-05	2.87007024201804
ENTPD2	-0.0832189972797197	3.38752723272296	-4.627462151966	4.79669056687512e-06	2.90552051339588e-05	2.86966062338637
ZNF682	-0.156065412035374	3.21637586293655	-4.62547712986518	4.8408315377782e-06	2.9307839807906e-05	2.8608818117478
MRPL35	0.28819460936599	7.39661644766174	4.62528510270447	4.84512229336362e-06	2.93190767119018e-05	2.86003274898918
SFI1	-0.119771716300543	3.90177072230627	-4.622116270605	4.91645824408275e-06	2.97358062155924e-05	2.8460261612501
NOS1AP	-0.116837636247491	4.18124931250932	-4.62186131353825	4.92224142885115e-06	2.97558389991092e-05	2.84489960365253
SILV	-0.0927778864338746	3.52398153980652	-4.62140756123236	4.93255005162798e-06	2.98031950435044e-05	2.8428947863467
RBMXL2	-0.0486342291018578	3.14013779933497	-4.61979079212175	4.96944968757166e-06	3.00110898383841e-05	2.83575286339304
TMCC2	-0.132731871475795	4.12155503253422	-4.61928437113461	4.98106221272671e-06	3.00661409351654e-05	2.83351626622349
MAPK13	0.351820051938812	5.78070193897511	4.61634464233253	5.04898852555902e-06	3.04608816757424e-05	2.82053743896485
FGF7	0.0858531820156236	3.03478259562149	4.61399893397825	5.10382666257054e-06	3.0776304792526e-05	2.81018660713502
NCAPD2	-0.407903353646685	7.03120404342595	-4.61362745236801	5.1125634988189e-06	3.08135583847734e-05	2.80854782271155
FLJ43806	-0.315596768003076	3.85196740793454	-4.61134884417431	5.16646900441941e-06	3.11228713112649e-05	2.79849841944934
[truncated: 10,043 more rows]
