# Supplementary material for: Mining TCGA database for gene expression in ovarian serous cystadenocarcinoma microenvironment
Source: PeerJ. 2021 May 4;9:e11375. doi: 10.7717/peerj.11375 (PMC8103916; doi:10.7717/peerj.11375)
Supplement: Supplemental Information 4 — DEGs screen out by limma package between the high and low stromal score group with p value and logFC value. [file peerj-09-11375-s004.txt]

row.names(tT)	logFC	AveExpr	t	P.Value	adj.P.Val	B
THBS2	2.78500003622794	6.83363321417162	23.1904999142205	7.90000715380376e-80	9.51318861461049e-76	171.14189116531
SERPINF1	2.35439319030613	7.12597030241661	22.6558926985858	2.58541026809277e-77	1.55667552241865e-73	165.394978587296
VCAN	2.41225949009709	6.09500369449539	22.2108738722618	3.22294019696141e-75	1.29368819506031e-71	160.605510823356
FN1	1.53400173118433	8.13547064545845	22.0452378760284	1.94372919357915e-74	5.85159673727002e-71	158.821964363935
CTSK	2.45117159598682	6.95356651592356	21.8282157382731	2.04789724896652e-73	4.93215573441096e-70	156.484600470602
DCN	2.28314303181051	8.20267992000772	21.8073573384918	2.56807124135892e-73	5.15411898140735e-70	156.259929712488
COL5A2	2.57287124393408	7.06544796268008	21.6017232958015	2.39185748580205e-72	4.11467826343261e-69	154.044864550467
FBN1	1.62829252929957	5.56219061150576	21.1801377365987	2.32041749254034e-70	3.49280843064635e-67	149.503510480759
COL3A1	1.99925050785473	9.97774269671542	20.5214348509644	2.93861474368601e-67	3.93186652705189e-64	142.411398089131
COL1A1	1.78969325919634	7.31991534672566	20.4493038788832	6.42169798272675e-67	7.73300871079955e-64	141.635296293199
VCAM1	2.22903739982551	6.26538735208561	20.3869945186872	1.26147303307474e-66	1.38096893311691e-63	140.964982858658
FAP	2.05257898190234	4.57763475378711	20.3577715083167	1.73134875504963e-66	1.7374084756923e-63	140.65064432682
AEBP1	1.96375119935643	7.18698216783016	20.1224150342029	2.21513253583775e-65	2.05189430742756e-62	138.119992021135
LUM	2.54642069285415	8.10108229594081	20.1050415355744	2.67352289248002e-65	2.2996116193746e-62	137.933258945658
MMP2	1.92026913245175	7.03863033849578	19.7563945055436	1.16192813652244e-63	9.32795908000212e-61	134.188465601063
EVI2A	1.55512422962945	5.42797126437087	19.6869239434387	2.46206945853658e-63	1.8530150262311e-60	133.442922075824
COL5A1	2.17731340221821	6.2227834200684	19.6027931328772	6.11086821981078e-63	4.32865147664479e-60	132.540362363194
ACTA2	1.85354914217393	8.99894259533782	19.4851730943394	2.17666596915323e-62	1.45618953336351e-59	131.279138462562
RAB31	1.46389354107406	7.15556274900798	19.4642496667201	2.72833312237083e-62	1.72918881366261e-59	131.05485715059
COL10A1	2.26076650346848	5.55222120406791	19.4287672596795	4.00168200719241e-62	2.40941273653055e-59	130.674571484888
COL6A3	1.9481828260874	9.16977071736482	19.3780586637907	6.91695965987369e-62	3.96638229639043e-59	130.131221476287
GLIPR1	1.2340777867593	5.04887482629339	19.1615471407661	7.1441590035196e-61	3.9104528509265e-58	127.812996463949
SPARC	1.50702713821226	9.11815538159243	19.0562680210608	2.22102954065392e-60	1.16285381428498e-57	126.686833545646
POSTN	3.58671853150582	6.93115301498981	19.0237378892355	3.15280568583577e-60	1.5819202528681e-57	126.339012304949
CDH11	1.98520877803949	6.64617073565667	18.9102103134265	1.07006166926156e-59	5.15427304849909e-57	125.125725513926
SNAI2	1.72195542334567	5.22122522936587	18.6920064352593	1.1175825751133e-58	5.17612668058246e-56	122.796431208896
TGFBI	1.58921436534878	8.79373318208993	18.6863929722233	1.18705120808587e-58	5.29424838806298e-56	122.736557265206
SFRP4	1.86259443178359	5.10555791620493	18.4972184331455	9.04494796686584e-58	3.88997369346423e-55	120.720318026387
COL1A2	1.49689910561265	10.7390961705414	18.4435139312219	1.60892068683777e-57	6.68090445203465e-55	120.148487778773
ECM1	1.33949764325462	5.06280735617146	18.4390267092858	1.68821918071846e-57	6.77651179140388e-55	120.100720643348
PLAU	1.6619617558786	5.41672965459592	18.2684650266989	1.04962977987404e-56	4.07730380943329e-54	118.286424339987
CRISPLD2	1.82924423076796	5.80593381930497	18.2355927448247	1.49228449395658e-56	5.61565308632035e-54	117.937068079007
HOM-TES-103	0.574389505036644	4.31638932209395	18.1041182476856	6.08957916543098e-56	2.22214279727636e-53	116.540850624666
INHBA	1.09931251327086	4.30147238873282	18.0748761314378	8.32382687413769e-56	2.94810362406959e-53	116.230542926496
COPZ2	1.22472871937341	5.01757027234661	17.9584654407185	2.88600277971279e-55	9.92949870665756e-53	114.996104831486
THBS1	1.13788380703796	5.28037572088866	17.8974326788136	5.53541121750769e-55	1.85159505225632e-52	114.3494751916
OLFML2B	1.20844197524717	4.93133256719653	17.7788020821007	1.96078938287683e-54	6.3815745266494e-52	113.093772547822
COL11A1	3.04337487202424	6.02464735561418	17.6117138618275	1.16118449266258e-53	3.67973254227441e-51	111.327858315715
LY96	1.36100320351119	4.69637197568153	17.5948734126891	1.38892180456971e-53	4.288563171956e-51	111.150057603143
FILIP1L	1.49738446163513	6.2896610665149	17.5467084011064	2.31762453456109e-53	6.97720866129615e-51	110.641722006962
WIPF1	0.728739921226516	4.67830435301828	17.3949644557123	1.16089850691569e-52	3.40964385860456e-50	109.042078165552
PMP22	1.38509170047769	6.9835471963203	16.9832684959679	9.05078280234637e-51	2.59498872632988e-48	104.71730748112
CXCL12	1.5892162258085	5.50989058256171	16.8278208340641	4.65944141944081e-50	1.30486031564898e-47	103.090574008536
COLEC12	1.60927765200954	5.40387444934595	16.8191488395379	5.10491925646496e-50	1.39712358378071e-47	102.999928876106
CLEC2B	1.41646198610864	5.7134933677447	16.6848428915482	2.09654104888474e-49	5.61034384681557e-47	101.597546448163
COL6A2	1.2362910739241	5.62775214326737	16.6676411548269	2.51185190950206e-49	6.57559145526606e-47	101.418133195449
ADAM12	0.512870317078005	3.96899120015309	16.6088596617472	4.65648529125518e-49	1.19305097611266e-46	100.805398187367
OLFML1	1.02915020196677	4.54299252479743	16.3581134965333	6.43896191400244e-48	1.61537457017536e-45	98.1979497472643
FCGR2A	1.31876855404213	5.42996351402364	16.3488715970886	7.09209375767582e-48	1.74291822510066e-45	98.1020465217836
PTPRC	1.33683169568089	5.27325988166263	16.3101518513669	1.06290586040863e-47	2.55990247420813e-45	97.7004109878921
DAB2	1.18646096893177	5.94807281181985	16.1275687798678	7.13797745752222e-47	1.68540244202907e-44	95.8100345806308
C3AR1	1.18870095425985	5.67769414796504	16.0082932893866	2.46875354256549e-46	5.71706349222569e-44	94.5783569134416
WISP1	0.317410400721853	3.45406528733245	15.9751000237155	3.48535374140108e-46	7.91898674602863e-44	94.236060941912
ITGA5	0.86538974106152	5.47230489765811	15.8945863083791	8.03811603967977e-46	1.79249987684859e-43	93.4066501841509
LRRC15	1.94861056988528	4.64281622574492	15.8563569896894	1.19476299745163e-45	2.61587927551137e-43	93.0132649808817
ZEB2	0.561039957516307	3.56132209003395	15.8104539271508	1.92220130864569e-45	4.13341931405562e-43	92.5412895265408
MMP19	0.352872948313302	4.43073830182398	15.8034143091542	2.06754181660976e-45	4.36795413256398e-43	92.4689444722101
HEPH	1.301664846042	4.81524204508313	15.7696071561665	2.93371715226765e-45	5.99533625901751e-43	92.1216491513998
TNFAIP6	1.34060012612922	4.90697553681474	15.7694850497422	2.93742600300642e-45	5.99533625901751e-43	92.1203951800526
IL7R	1.07901011042537	4.99068802318952	15.7187035080386	4.96646354107193e-45	9.96769232693137e-43	91.5991505539415
CD163	1.60852902019752	6.71914168505438	15.6627279141792	8.85519769525464e-45	1.74810312534846e-42	91.0251890146914
FMO1	1.46763557150897	4.60067717219859	15.6149333084551	1.45019453847415e-44	2.81665203746865e-42	90.5356151560089
GIMAP4	1.19457965693313	5.81341135913274	15.6113043482134	1.50551124473166e-44	2.87767720778709e-42	90.4984617058463
LHFP	1.09611268814681	4.97558034252318	15.5924928197052	1.82785165741165e-44	3.4392171341486e-42	90.3059117546795
GMFG	0.986491930613887	5.42844260966257	15.5517553784895	2.78161024891149e-44	5.15325394113726e-42	89.8891837521518
EVI2B	1.32417330233697	5.06601939238902	15.5485116956815	2.87613842679631e-44	5.24764529325472e-42	89.8560169213795
ECM2	1.19505051440208	4.57735891296965	15.4680295806619	6.58588722779349e-44	1.18369035816551e-41	89.0337871946396
GLT8D2	1.17864410505553	4.74075726462933	15.4608164887273	7.09304167901369e-44	1.25609423380416e-41	88.9601626203071
GFPT2	0.876276447578402	4.54507332383678	15.4501102690818	7.91852822386658e-44	1.38195531698263e-41	88.8509037657483
CD14	1.58684332729989	7.48885183124568	15.4038414478557	1.27394623306704e-43	2.18312905207304e-41	88.3790031234201
LGALS1	1.01066255320525	9.90672105247989	15.4028353894007	1.28717956068083e-43	2.18312905207304e-41	88.3687473144234
PDGFRA	0.981443961101163	5.44584505477675	15.300922423054	3.66255486163026e-43	6.1256230060766e-41	87.3309762880562
SULF1	1.97258429218974	6.65504617864874	15.205759212518	9.70426132673561e-43	1.60080431365137e-40	86.3639963615449
CD53	1.5292844642137	7.11126452529882	15.1758426767049	1.31770200294841e-42	2.14429290804119e-40	86.060423787616
EMP3	0.985561843364113	5.66457529556748	15.1538978909275	1.64897938788387e-42	2.64760130518634e-40	85.8378714909599
LAPTM5	1.42870485609217	7.66527757768914	15.134835815067	2.00345972557583e-42	3.17442921255055e-40	85.6446427434973
VSIG4	1.54082650796853	6.18411278719133	15.0924137012227	3.08922940042981e-42	4.83123382337348e-40	85.2149151746023
TAGLN	1.83188192331638	8.0927599225483	15.053122178976	4.61191980314078e-42	7.1200946499258e-40	84.8172688364344
FCER1G	1.50110268029656	7.03381441158238	15.0334327016607	5.63680738525628e-42	8.59220690294382e-40	84.6181376678702
MS4A6A	1.4630805746784	6.44860004706723	15.0250065635492	6.14211424337852e-42	9.24541746484552e-40	84.5329467734081
C1QB	1.72684748257354	7.43483409137525	14.9282790361643	1.64365779913464e-41	2.44357126138017e-39	83.5561947701769
SAMSN1	1.12653120716243	5.28879258694196	14.9199276198372	1.78927157517611e-41	2.6276107693013e-39	83.4719661995572
F13A1	1.41556312192557	5.921964192282	14.8805802392968	2.66849834482496e-41	3.87157314076893e-39	83.0753507723968
FPR1	0.445514798061552	4.01711533973261	14.8474757057193	3.73414758882165e-41	5.3531672934036e-39	82.7419505099098
TGFB1I1	1.16225421165828	6.02478451851901	14.7965105234455	6.26068314862705e-41	8.86954664420787e-39	82.2291925912807
TDO2	1.9668555476328	5.36808974958094	14.7872455086117	6.87688543422426e-41	9.62923888359634e-39	82.1360458646843
AIF1	0.820614174890756	5.61707629425402	14.7775416209981	7.58723185562848e-41	1.05017754029285e-38	82.0385094542981
C1QA	1.54081572192585	7.1081193444348	14.7200975537881	1.35706156465734e-40	1.85701538200041e-38	81.461598909473
PCOLCE	1.46451388626897	6.46517814504701	14.7176488689505	1.39109183971651e-40	1.88219414987261e-38	81.4370249384185
LPPR4	1.00881724479169	4.06751034119221	14.708801003736	1.52130450915466e-40	2.03550543324893e-38	81.3482439204446
PDGFRB	0.712016059262804	5.30431354768108	14.6708365998287	2.23286489349871e-40	2.95474275247378e-38	80.9675243539933
ASPN	1.91615733245574	4.8267304509046	14.6606767807776	2.47418958716309e-40	3.23849902267586e-38	80.865699612555
SPHK1	0.596690293216958	4.21643684145502	14.6353514595247	3.19510319400774e-40	4.13714329701519e-38	80.6119948685788
CCL11	1.09190102445359	4.43969422953393	14.6168390650984	3.85139271551283e-40	4.93387990214952e-38	80.4266434539527
MMP11	0.664306490906597	4.2191426419806	14.5952964911568	4.78612072255376e-40	6.06678586747288e-38	80.2110625778161
NBL1	1.26003227480364	6.82660227042895	14.5869684886733	5.20535394999062e-40	6.52946586101948e-38	80.1277542702458
EDNRA	1.01710223860214	4.67658323973173	14.5458695663892	7.87593237165418e-40	9.77752346592368e-38	79.7168854980681
TMEM158	1.5246589867311	5.30755616194925	14.5269265332763	9.53092324634881e-40	1.17113650747482e-37	79.5276569441207
BGN	0.868763525840271	5.54770481578804	14.4875812138897	1.41596975626985e-39	1.72233412171733e-37	79.1349197336399
ARHGEF6	0.807522734038427	5.31552730865737	14.476941252567	1.5758518577955e-39	1.88981007293374e-37	79.0287829067907
ALDH1A3	1.23498092397195	5.03984673932889	14.4763628081829	1.58504249598329e-39	1.88981007293374e-37	79.0230135961804
ITGB2	1.34842249972089	6.73848296817919	14.4153019072272	2.92700726418347e-39	3.45559034071542e-37	78.4144955574323
MS4A4A	1.66498044878651	5.6271483892291	14.364334292046	4.88032799607357e-39	5.70571939113766e-37	77.9073190155418
PDLIM3	0.885787593043852	4.39461492752487	14.3611716737048	5.03751321155769e-39	5.8328590474594e-37	77.875870723967
FCGR1A	0.861171480688421	4.6250010362347	14.3536095921386	5.4341298317998e-39	6.23217061281268e-37	77.8006861014492
C1S	1.42401473331182	8.97815738928232	14.3507448392374	5.59238510297509e-39	6.32170100712773e-37	77.7722078117338
CSF2RB	0.839743202952977	4.35348506384685	14.3503031633422	5.61718990003875e-39	6.32170100712773e-37	77.7678173408949
SLAMF8	0.924256567018747	4.60284423366326	14.3453459144805	5.90323357577296e-39	6.58210543698685e-37	77.7185434874854
GIMAP6	0.912565892465343	4.81312485687177	14.3414721960727	6.13682874263716e-39	6.77978823108593e-37	77.6800442490059
LCP2	0.939232882419402	4.68338995672224	14.3364889006069	6.45094163930768e-39	7.0620217473221e-37	77.6305233169293
EBI2	1.205966159477	4.50426422495481	14.3295750276879	6.91347128814592e-39	7.50018209476154e-37	77.5618285360074
ITGBL1	1.03535086701616	3.791274107511	14.2777449113856	1.16134998951695e-38	1.24865862265742e-36	77.0472659929197
NNMT	2.1215463590358	7.94459802979771	14.1719796208771	3.33939463023811e-38	3.55867169356879e-36	75.9995139008945
HCK	0.922026582619028	4.51856439833016	14.157406488272	3.86160112738565e-38	4.07907024350684e-36	75.8553884759144
EPYC	1.98740593700572	4.6104410987197	14.1324186635963	4.95338464344717e-38	5.18683981533833e-36	75.6084013056295
GPNMB	1.54453970986843	8.42787831328918	14.0926991946479	7.35585306772558e-38	7.6361364346165e-36	75.2161614921231
TYROBP	1.40508336651656	7.48871817113829	14.0764119017418	8.649630197997e-38	8.90246554224614e-36	75.0554485553984
SLA	0.830138275797694	4.93750661359682	14.0427326900764	1.20891655997336e-37	1.23370959450841e-35	74.7233607845929
IL10RA	1.07402295638451	4.67827226328328	14.0250752442548	1.44069174916344e-37	1.45788319692656e-35	74.5493814168127
TLR4	0.341233428005626	3.7527603749945	14.018620925938	1.53605102487031e-37	1.54142720345736e-35	74.4858089890003
GREM1	1.22442057496266	3.6320110058668	13.9305161954064	3.67999387017005e-37	3.66235423013122e-35	73.6192084257486
CSF1R	0.969780267654186	5.79827054656098	13.9225040331813	3.98387102968323e-37	3.93227663438077e-35	73.5405117945963
PTGIS	0.470012085775529	4.50708036336374	13.8298100450131	9.96254361020474e-37	9.75357318325898e-35	72.6314220062528
PLEK	0.776446896929937	5.1638326007919	13.7996511479997	1.34168209185344e-36	1.3029464314596e-34	72.336186605533
FYB	0.588634803868259	4.3546302742134	13.7731249371427	1.74285349183942e-36	1.67899533989842e-34	72.0767363528982
COL16A1	0.961652199282711	5.02551391493337	13.7521015090803	2.14407289574086e-36	2.04912109607233e-34	71.8712576330971
SRPX2	0.88429803926102	4.48131092793641	13.7165656800189	3.04228775641125e-36	2.88466371359876e-34	71.5242394797115
TIMP3	1.43363484324744	5.78636222927607	13.7055037431485	3.39211565681653e-36	3.19123880776443e-34	71.4162940390736
ACTG2	1.47402811245303	5.03390889111236	13.6603276060277	5.28875623348163e-36	4.9369924467896e-34	70.9758380613377
HOPX	1.52192380933978	6.98633820014434	13.6428802644627	6.27732574934432e-36	5.81473512873879e-34	70.8058973005434
PSCDBP	0.992473719015043	4.31763806841615	13.6206464855598	7.80825637292699e-36	7.1776353620448e-34	70.5894707222671
SPON2	1.02169187114693	5.40626312358696	13.6116264505685	8.53073690328038e-36	7.78235862040169e-34	70.5017117862769
SERPINE1	1.10073461084579	4.79921061082578	13.5949030299696	1.00510867200562e-35	9.10038994608399e-34	70.3390703405549
LAIR1	0.558182638449592	4.37892339868304	13.5761579306645	1.20783002196206e-35	1.0854245615274e-33	70.1568699929288
MNDA	1.05260656891237	4.66635029137892	13.5607365180592	1.40480315717303e-35	1.25308441619834e-33	70.0070571376686
SRGN	1.32746449685593	7.87105730600745	13.5386261159139	1.74432587352029e-35	1.5444979535979e-33	69.7923924017907
ANGPTL2	0.622035529893454	4.56025911500469	13.5286919688936	1.92240856931813e-35	1.68975503589262e-33	69.6959937041028
GLRX	0.815957855620063	5.48836450995069	13.5199979183927	2.09306504355477e-35	1.82642675757148e-33	69.6116539253854
CYBB	0.971924636853601	5.26481465500478	13.454931610795	3.95271406455511e-35	3.4227306161538e-33	68.9812083429245
CXCL14	1.84537982673473	4.6619082127497	13.4542459144438	3.97925831474449e-35	3.4227306161538e-33	68.9745715513838
FCGR2B	1.42272460139754	5.80849440477264	13.4323384844847	4.92760737619303e-35	4.20838638468911e-33	68.7626100418166
CD93	0.766460693960427	5.4250711821396	13.4300258302048	5.0400201549011e-35	4.27407906375487e-33	68.740243253776
OLFML3	1.23012630568054	7.07116806600106	13.3989069513663	6.82617628087583e-35	5.74830872547599e-33	68.439443400459
PLXDC1	0.581208419013973	3.80740908434364	13.3804961737906	8.16693110968339e-35	6.82959614047274e-33	68.2616277209673
LHFPL2	0.712905201889462	5.80498351140702	13.3713836636435	8.92461303904041e-35	7.41173725628445e-33	68.1736571432326
SLCO2B1	0.421439353307158	4.30336574750793	13.3588789486032	1.00796278523466e-34	8.31362182177794e-33	68.0529822622919
LY86	1.03589660559524	5.36496830694742	13.3010127936362	1.76909497150322e-34	1.44921371747223e-32	67.4952111827496
C10orf56	0.860404041545801	5.25597013415674	13.293628581102	1.90061054623248e-34	1.54642920254943e-32	67.4241130221869
SLC31A2	0.79936837448286	4.88314820153829	13.2544406343985	2.77993898073981e-34	2.24671310107844e-32	67.0470936341372
CCR1	0.838246948578385	4.85121308675839	13.248983724006	2.93098844278514e-34	2.35299752186791e-32	66.9946336763822
LOXL2	0.314035746225711	4.24979503302869	13.2407615497675	3.17416447916074e-34	2.53134361973865e-32	66.9156083500299
MAFB	1.09607369016582	7.93851211975328	13.1916178687377	5.10886384231306e-34	4.04743015717986e-32	66.4437410701531
KLF2	0.800264003082232	5.65086767764842	13.1534425146803	7.39008882933644e-34	5.81643461979539e-32	66.0777418166765
LOXL1	1.12129974958865	6.44520746157703	13.1184320051646	1.0363338627802e-33	8.10359245168778e-32	65.7425125940517
HNT	0.813817072229013	3.83494203085613	13.1031031764691	1.2015452365459e-33	9.33484370224882e-32	65.5958669347971
PAPSS2	0.815998337760927	5.21965959991516	13.0906920984403	1.35434048295768e-33	1.04544667280618e-31	65.4771923619424
ARHGAP15	0.614429890296743	4.20689341568025	13.0896660440148	1.36780697755084e-33	1.04911666392785e-31	65.4673835674343
LOX	0.701493746656627	3.97395976957814	13.0611775770901	1.79998517355148e-33	1.37186211771563e-31	65.1951838953013
MYO1F	0.603181758924117	4.71417059155032	13.052729155927	1.95257955721962e-33	1.47880270616595e-31	65.1145143597576
RCN3	0.803245535521426	4.94354696558828	13.0483743479789	2.03620201454775e-33	1.532496541199e-31	65.0729420542128
GUCY1A3	1.30804225867093	5.35915450666403	13.002217834758	3.1745341697635e-33	2.37439381815479e-31	64.6327153373677
LST1	0.701347163769349	4.53079458577791	12.9541318633126	5.03810685830394e-33	3.7449927646726e-31	64.1748624947024
AQP1	0.813623528569875	4.9724003478603	12.9087171078235	7.78747635822688e-33	5.75317731937227e-31	63.7431770787388
NT5E	1.28471728837713	4.89477289668219	12.8873002353154	9.56049096108705e-33	7.01996537520794e-31	63.5398499256181
KCNE4	0.426370774902356	3.89094338386638	12.8571848282453	1.27534776738609e-32	9.3077198877959e-31	63.2542119848359
GAL3ST4	0.511708606949203	5.22353038519962	12.8352273884154	1.57321959771853e-32	1.14124761420039e-30	63.0461511937408
SVEP1	0.38151133924654	3.68319124499564	12.8334647346089	1.59994184261071e-32	1.15368261489331e-30	63.0294562801858
DOCK2	0.720358968648287	4.07969470722685	12.7884290721724	2.45944978115569e-32	1.76289846813552e-30	62.6032749670494
GPR65	0.765298111129058	4.12881836770587	12.7731257015366	2.84590753562841e-32	2.02783541680694e-30	62.4586198800816
NUAK1	1.27938346683191	6.25863305290707	12.7724185475828	2.86515933884203e-32	2.02954404460799e-30	62.4519375225659
RGS4	0.698211762134896	4.30758470304541	12.7627343349023	3.14223649231682e-32	2.21279601406311e-30	62.3604430276507
PLAUR	0.841398006032668	5.59847245356414	12.7431377816939	3.78721042183561e-32	2.65148766858979e-30	62.1754011239552
ISLR	1.07973012686114	5.56139145565109	12.7412503706282	3.85589738643754e-32	2.68397204205091e-30	62.1575863535614
TMEM176B	1.48863301175241	6.43123410300706	12.7114986884424	5.11801071575281e-32	3.5420163815572e-30	61.8769368877587
NID2	1.30660043673276	5.68637936484105	12.7032693614706	5.53467592531406e-32	3.80848957100754e-30	61.7993652871835
NPL	0.780559782602146	4.35298039978934	12.6958267436684	5.94052319043427e-32	4.06453296927327e-30	61.7292304021625
ENTPD1	0.442044667477315	4.56285086475445	12.6704426623117	7.56097014607531e-32	5.14402274005869e-30	61.490176052258
ARHGDIB	1.01111145403794	7.91666475281694	12.6678002692035	7.75311395769395e-32	5.24511226283992e-30	61.4653047336705
CD86	0.65368465362516	4.27288682825655	12.6667643064325	7.82976515416927e-32	5.26737608863164e-30	61.4555545053535
LYZ	1.71972757045067	7.65693542385906	12.6631893219524	8.10012236102947e-32	5.41898185952872e-30	61.4219106127152
PDPN	0.923746548940422	4.65677815785858	12.6567358976349	8.61191531482068e-32	5.72954056470003e-30	61.361189688489
ZEB1	0.472076002339895	3.67607264149933	12.6545643421074	8.79127469303538e-32	5.81673240953473e-30	61.3407607006845
C5AR1	0.795050018887328	4.67082732569707	12.632659281569	1.08221335021632e-31	7.12131866847262e-30	61.1347839017514
CXorf9	0.684940800154121	3.89389188025992	12.6258804859476	1.15406451477336e-31	7.55285048201132e-30	61.071077198986
GIMAP5	0.511518133525897	5.14878383630033	12.6017853955498	1.45011635725312e-31	9.43908171569838e-30	60.8447688534218
ITGAM	0.423045171510471	4.25576920886515	12.587749648993	1.65626707812162e-31	1.07229936315809e-29	60.713038852356
EPB41L3	0.662371997650999	3.87509381862974	12.5753434958646	1.86264323536617e-31	1.19946255830371e-29	60.5966633176485
CD48	1.1542042246043	5.19759249288516	12.5474617743516	2.42469573224901e-31	1.55309500041184e-29	60.3353264663517
DACT1	0.818245930637355	4.2172991180869	12.4799023091856	4.58831405909774e-31	2.92341152908227e-29	59.7032818917548
RGS1	1.33815972299735	6.41664352282502	12.476862056986	4.72172949025045e-31	2.99258244850505e-29	59.6748791256732
CD37	0.541227261175217	3.79840356333346	12.4469847817519	6.25678369833755e-31	3.94472195263773e-29	59.3959425032834
CST7	0.761455247520073	4.53702498131358	12.4427314469649	6.51242880497138e-31	4.08451394111799e-29	59.3562602529869
SLC12A8	0.906795196403809	6.12554127040675	12.4122080282485	8.67894984636329e-31	5.41512508030605e-29	59.0716862840526
IGSF6	0.780625399084732	4.44057060544509	12.4077605789104	9.04956413143743e-31	5.61726037478193e-29	59.0302514390276
FGL2	1.03745257192968	5.23556795600699	12.3919817670914	1.04962006795527e-30	6.4818076196499e-29	58.8833078316747
CCL4	1.11252192018198	5.45716496348698	12.3791715804606	1.18383109530229e-30	7.27331329062762e-29	58.7640795578776
LILRB1	0.661652006751426	4.10199278075433	12.3553441600917	1.48053824994175e-30	9.05007188111599e-29	58.5424763766314
DRAM	0.880769481112014	5.77100250376305	12.3155169280441	2.15061851022474e-30	1.30796707576396e-28	58.1725529482297
HTRA1	1.16127650140542	8.57405406587103	12.3127898372644	2.20625808114797e-30	1.33506330719517e-28	58.147245384483
RNASE6	1.17603920162698	5.77153584945659	12.2994226292283	2.50041509582675e-30	1.50495367661918e-28	58.0232381982938
CD2	1.00075533182557	4.81211250920919	12.2989285700196	2.51200538947396e-30	1.50495367661918e-28	58.0186561415727
HMOX1	0.847628513978863	5.50223342003711	12.1961017703649	6.56373905211177e-30	3.91289830027376e-28	57.0670625104793
SH2B3	0.690175118270452	5.2812932026744	12.1648908773286	8.77834854129421e-30	5.20733365193423e-28	56.7790408465998
ELTD1	0.676850004679671	4.72343215474058	12.0959646800766	1.66596552361801e-29	9.83409648794513e-28	56.1443311584921
PALLD	0.933461239738145	7.58743231666461	12.0238250490635	3.25105680172112e-29	1.90971834177199e-27	55.482050508293
CCR5	0.609673459641138	5.07473631510422	12.0205787078835	3.35019368765029e-29	1.95839963042159e-27	55.4522962909261
LILRB2	0.46154392638688	3.90009044589447	11.9113058797576	9.18576252672947e-29	5.34371750468002e-27	54.4532425918119
AGTRL1	0.459522979541655	4.34717600400815	11.9040347218275	9.82176296322778e-29	5.68623411553793e-27	54.3869363730883
SCG2	0.887158317338554	3.98120738447002	11.8656369696136	1.39820704062776e-28	8.02404368013278e-27	54.0371434831481
GPR124	0.521759434044473	4.39762522249917	11.8653026536018	1.40250942670306e-28	8.02404368013278e-27	54.0341006140146
CLEC7A	0.86893020017299	5.08674530157328	11.8650342240127	1.40597344004984e-28	8.02404368013278e-27	54.0316574615461
SMPDL3A	0.725359335877065	4.59376875830992	11.8631111691313	1.43104020965421e-28	8.12857839842262e-27	54.0141553535648
TLR2	0.815720934958769	4.957328673703	11.8496846589336	1.61889059142693e-28	9.15243216054606e-27	53.8920004060007
DPYD	1.32743027760917	5.66180935792007	11.7875449059708	2.8622694679134e-28	1.61062845479501e-26	53.3276204965613
HCLS1	1.05261045944378	6.03545402282613	11.7654532969971	3.503742666453e-28	1.96242182276405e-26	53.1273613624344
CENTA2	0.682217829398162	5.64180108007978	11.7426415710505	4.31643152859882e-28	2.40641057719384e-26	52.9207882232655
FZD1	0.588824202744805	4.81440355801451	11.7265771769279	4.99879811435867e-28	2.7739874144289e-26	52.7754467647781
FLI1	0.21987085693749	3.65295289261428	11.7184829583501	5.38225725277072e-28	2.9730799008195e-26	52.7022559379648
IGFBP4	1.04991034667973	6.48564285122338	11.648673279385	1.01698230745933e-27	5.59200956457772e-26	52.0721584630289
HEG1	0.851365252988373	6.33044820035707	11.6396676805752	1.10382068180811e-27	6.04191302287874e-26	51.9910248330348
CD248	0.622497513852585	5.03055216521041	11.6320942420131	1.18253253725544e-27	6.44346462155205e-26	51.9228205849872
MPP1	0.579309222216826	5.22293270553612	11.6278371126853	1.22920374252538e-27	6.66759976013091e-26	51.8844928025783
TFEC	0.80388551596202	4.19754719611825	11.6226739322917	1.28827347500203e-27	6.95667676501098e-26	51.838018025091
CNN2	0.721088401443003	5.91214854563579	11.6147721762735	1.38418674211698e-27	7.4412396198985e-26	51.7669148170836
VAMP5	0.423534352669576	4.40763388803998	11.5942707308843	1.66746358243982e-27	8.9242650932179e-26	51.5825588671981
BIN2	0.452291075253766	4.10634294693609	11.5451171571469	2.60383036761906e-27	1.38740377375525e-25	51.1412873578218
CALD1	0.771894232515126	6.45968725405625	11.5256149685897	3.10659391142616e-27	1.64800017098651e-25	50.9664966633343
LAMA4	0.46584897918131	4.49551999161028	11.5206390922972	3.24964248920284e-27	1.71632433574476e-25	50.9219261017265
ACSL1	0.901032954790715	5.73935598273711	11.4891037960627	4.32151792578003e-27	2.27247680621149e-25	50.6397036000136
DSE	0.959966997487366	6.20405458970427	11.4676515560834	5.24502074579892e-27	2.74611042699611e-25	50.4479656069709
TLR7	0.668110003297795	3.7083298559333	11.4662430306386	5.31210694757408e-27	2.76919445293017e-25	50.4353833627683
CXCL9	1.80368322567612	5.94613187513285	11.4565156777633	5.79929665530283e-27	3.01013492772227e-25	50.3485133453288
AXL	0.496518260196059	4.8697721460048	11.4557798206423	5.83791068110984e-27	3.0171725502972e-25	50.3419434627949
IL2RB	0.785528041264114	4.85933631654303	11.4482174205276	6.24987178147235e-27	3.21628017061923e-25	50.2744385274223
CD3D	0.854794323516569	4.86046055858985	11.4402223784603	6.71687532893632e-27	3.44189841323622e-25	50.2030988682595
GEM	0.969155020726614	4.85096281420421	11.4340712542717	7.09965711935261e-27	3.62263012844255e-25	50.1482315184455
COL6A1	0.224950143777653	4.26422617163087	11.4051551231917	9.21073422772688e-27	4.67998572026528e-25	49.8905253145487
SRPX	1.21309264220152	5.43594540647088	11.3932773980729	1.02491612458348e-26	5.1857310807707e-25	49.7847752707601
TNFSF4	0.830550978399805	4.61997624240671	11.3573270490987	1.41561993552459e-26	7.1325921604967e-25	49.4650808145425
CD4	0.583244449546137	5.23756990381459	11.3397532174518	1.65737473295379e-26	8.31587772259566e-25	49.3090108786166
LILRB4	0.412099432853896	3.64385277345561	11.3156438660482	2.05713953102839e-26	1.02788689762008e-24	49.0951235638469
BASP1	1.39160361263971	7.05832288061441	11.3119066714294	2.12716136218606e-26	1.05848252576217e-24	49.06199203539
NCF2	0.680925402793727	4.2284977451509	11.3019031460784	2.32647461842098e-26	1.15289742201751e-24	48.973337980732
COL5A3	0.537353646035962	3.98845523113389	11.3005917761352	2.35394359434828e-26	1.16172904766975e-24	48.9617195649348
CD300A	0.365330050387211	4.10669211946763	11.2982284869775	2.40426378452547e-26	1.18172018339819e-24	48.9407833436144
C16orf30	0.444619999955516	4.19896761290201	11.2849417992969	2.70774208524938e-26	1.32547277197452e-24	48.8231239630282
NCF4	0.409856702367121	3.77461640888005	11.2838917542734	2.73329043216411e-26	1.33256208032876e-24	48.8138287283135
C7orf10	0.807292920285165	4.3150456798598	11.2500425603307	3.69867373053127e-26	1.79594472028458e-24	48.5144530462208
COL4A1	0.873751238515516	7.46331845474118	11.2383441304626	4.10575793506459e-26	1.98560389775292e-24	48.4111072902086
RAC2	0.593714482403601	5.18666284166241	11.2208734443269	4.79807171528668e-26	2.31113518381929e-24	48.2568834338848
LXN	0.934111229771901	7.13697620170984	11.2026714290894	5.6430000258684e-26	2.70729108810786e-24	48.0963504580007
RCAN2	0.72484237081838	4.77404945441552	11.1938567915489	6.10380027430629e-26	2.91674455965065e-24	48.0186635493122
EMILIN1	0.521099523794585	3.71722913030033	11.1926870634677	6.16769737090573e-26	2.93562892254731e-24	48.0083569187475
SLC7A7	0.854797857894389	5.72178362876775	11.1888269857913	6.38331268170422e-26	3.02629335878277e-24	47.974349663965
IRF8	0.586875019293636	4.98056485326951	11.1725777971924	7.37621679639624e-26	3.48330990832171e-24	47.831268661604
ALOX5AP	1.49660018432235	6.80380252502245	11.1687627893974	7.63075593048273e-26	3.58943605136223e-24	47.797693305911
NID1	0.724390879803112	4.54335614533007	11.1596710712193	8.27311593903783e-26	3.87645377968457e-24	47.7177050743369
LDB2	0.646505562786885	4.50668599455063	11.0947357320002	1.47198120751782e-25	6.87038670578668e-24	47.1475076678692
LPXN	0.730558710313949	5.4903019697983	11.0737997634837	1.77175501912061e-25	8.23763472596539e-24	46.9640816011093
CCL5	1.14635040891052	5.24948647754958	11.0561359224885	2.07136163115665e-25	9.59359106245705e-24	46.8094808784705
IGKC	2.20927855987441	6.51960793348668	11.0471262573284	2.24306063770828e-25	1.03490177008748e-23	46.7306803901952
SELPLG	0.325256110442537	4.51182932742165	11.0120348467008	3.05767557336897e-25	1.40536371200417e-23	46.4241221239077
DOCK10	0.203822073808765	3.44722836120765	11.0008982486454	3.37319137772598e-25	1.54448557302571e-23	46.3269525752089
CFD	0.754092053711378	4.88259356668927	10.9616845303507	4.7645227458304e-25	2.17327207974582e-23	45.985264069831
CLEC4A	0.569565564352956	3.98065003730835	10.9515492592775	5.20874413157404e-25	2.36693195594017e-23	45.8970675025518
PTRF	0.730595593972467	5.79026651312038	10.9219631489631	6.75498806191258e-25	3.05802880607335e-23	45.639886854952
APOC1	1.1240202868976	7.80379139796817	10.9034868464035	7.94392067235582e-25	3.58279748076812e-23	45.4794886283572
OMD	0.602840869505691	3.48529179177778	10.901475002262	8.08532635473877e-25	3.63296641655837e-23	45.4620329468461
CREB3L1	0.351028908235807	4.05127097732451	10.8895935479907	8.97293629480544e-25	4.01680664914673e-23	45.3589830314324
PLXNC1	0.33262133019015	3.88571414556936	10.8794577710268	9.80624082725424e-25	4.37358340895539e-23	45.271126494905
ADAM19	0.181423665362171	3.6771315756973	10.8586713895008	1.17633813867109e-24	5.2271084375931e-23	45.0911033380743
CH25H	0.636338102375278	3.69225476198056	10.8557445549578	1.20684893707821e-24	5.34296871334407e-23	45.0657715913307
LSP1	0.46378875412829	4.70674431434965	10.8171589544734	1.6908241481632e-24	7.45820673706274e-23	44.7321948147201
BTK	0.332635585055802	4.17446701347951	10.810770815201	1.78778064877725e-24	7.8571002089692e-23	44.6770372236939
VGLL3	0.259300952557086	3.30459995821155	10.8047659129219	1.88395116983572e-24	8.24965090442244e-23	44.6252064497048
CD84	0.142205200363763	3.7319939762471	10.7803222984401	2.33142596169702e-24	1.01721128372302e-22	44.4144019577194
RECK	0.372499142345346	3.87820430614699	10.7782232156266	2.37445396524738e-24	1.03224457218444e-22	44.3963126026084
ETV1	0.203095509809796	3.65014702124937	10.7518714491293	2.98669920093474e-24	1.2937349560308e-22	44.1694002381768
TGFB1	0.406773016807595	4.28447011449778	10.7501913420798	3.03066952063283e-24	1.3080760705183e-22	44.1549443544247
GZMA	0.81652257033434	4.41164758621374	10.7417847774098	3.26052903743557e-24	1.40226038102854e-22	44.082633519196
GZMK	0.643726390198328	4.71958569750228	10.6825350347642	5.45310545151084e-24	2.33687885576845e-22	43.5739547292245
MGC14376	0.706821325533972	5.17158322867444	10.6809368164874	5.52915342790921e-24	2.36106615527953e-22	43.5602571062938
SPARCL1	0.79431515017872	8.63358824973446	10.6747008037371	5.83609290332042e-24	2.48332970819027e-22	43.5068228939016
LMOD1	0.266016406075938	3.94676222898456	10.6679019543939	6.19005096596017e-24	2.62466879338353e-22	43.448587529665
IL16	0.193634529435286	3.61094322258317	10.6631697492895	6.44892655464187e-24	2.72484117792973e-22	43.4080672611829
LTBP2	0.834571304256802	7.69711432583341	10.6520336908031	7.10134812559667e-24	2.99001517931591e-22	43.3127561105511
ADAMDEC1	1.30664499446009	4.61183801413192	10.5655592989203	1.4978093073301e-23	6.28453647347356e-22	42.5747104997978
AP1S2	0.737433720816242	5.45067651418105	10.539499096526	1.87423208518564e-23	7.83663290618245e-22	42.3530139518957
PRRX1	0.55513142664212	3.56744566571765	10.519305860985	2.22931108587208e-23	9.28905332043999e-22	42.1814599376239
IFI30	0.906443194813317	8.76166528831305	10.5138590273871	2.33603666624747e-23	9.70019087412138e-22	42.1352204451544
RGS16	0.756222954287459	4.70631347563377	10.5128375988744	2.35660846578615e-23	9.75198596048e-22	42.1265509352724
CD180	0.243345954966197	3.59092261593675	10.5073119902733	2.47105530087584e-23	1.01905643606667e-21	42.0796606102491
MFSD1	0.635085250862115	8.43488532549183	10.5035135922348	2.55291328684116e-23	1.04922122184782e-21	42.0474362223747
PLN	0.419316857564728	3.33167189579923	10.475734863288	3.23930235331205e-23	1.3267918006321e-21	41.8119893476552
TGFBR2	0.483748073874149	5.15553770543826	10.4736525721851	3.29759141150457e-23	1.34608799245214e-21	41.7943558126082
PRKG1	0.164913693649376	3.38755185569335	10.4407787090789	4.36869983749393e-23	1.77729335956426e-21	41.5162570122908
PLEKHQ1	0.522729188860705	5.48897763434383	10.4154219924377	5.4252017082615e-23	2.19967269262239e-21	41.3021211182278
EHD2	0.45038707770986	4.72793980395105	10.4146104023604	5.46291303099295e-23	2.20753015836299e-21	41.295272641607
GALNT10	0.543098221134805	4.42163949199621	10.4141179645804	5.485921419437e-23	2.20941356966088e-21	41.291117443985
DPYSL3	1.03671729789757	6.33650181762261	10.4096730294132	5.69800784457779e-23	2.28718034881352e-21	41.2536165495162
FPRL2	0.426241906830312	3.97061388535226	10.4009286866803	6.13929010909819e-23	2.45612396989237e-21	41.1798716606717
FOLR2	0.577132083128395	4.93727778025927	10.3957791384142	6.41487085870564e-23	2.55787665167329e-21	41.1364613325398
OLR1	0.461683138823417	4.0257375629645	10.390795550057	6.69325901402762e-23	2.66007343389177e-21	41.094462804748
F2R	0.833390394414642	5.15699922070746	10.356541694209	8.95989389304281e-23	3.54917902171124e-21	40.8061335216146
MSN	0.688222052420602	8.26904448194038	10.3370681448524	1.05730224308441e-22	4.17443724958115e-21	40.6424821305299
P2RY5	0.843425940266751	5.50862602045355	10.3214061961473	1.20771097416626e-22	4.75269789245427e-21	40.5110027865373
NKG7	0.707978369007079	4.00894046284556	10.3197323073324	1.2249924787559e-22	4.80500307139365e-21	40.4969581850577
THBD	0.49201366980596	4.22114125443098	10.310525486287	1.32452852459797e-22	5.17856249779506e-21	40.4197348400737
GALNACT-2	0.556913019786896	5.90318530156058	10.2941239482199	1.52214614866541e-22	5.93193654441062e-21	40.2822723499539
STOM	0.500247486166575	6.13419970632411	10.2929085239017	1.53790510228712e-22	5.97401717475533e-21	40.2720912728596
KLRK1	0.478113740622979	3.7880167598229	10.2842449704313	1.65502683572643e-22	6.40830648097029e-21	40.199542421693
TRPV2	0.237733533268904	3.95971711166417	10.2770848423234	1.7584766388846e-22	6.78704348892576e-21	40.1396123655549
HLA-DPA1	1.2627367044446	9.4762560357284	10.252479821942	2.16539067073304e-22	8.33087362842405e-21	39.9338699506888
PPAP2A	0.640342680322278	6.04663923135505	10.2519740722941	2.17466819848366e-22	8.33992179813382e-21	39.929644238396
STAB1	0.669010336278815	5.69017868936962	10.2388434975256	2.42984797624e-22	9.28896169202605e-21	39.8199799243369
TMEM176A	1.01272190078856	6.2174095018095	10.2114831678182	3.06099491595301e-22	1.16647154360463e-20	39.5917572074756
RGS2	1.1882618342693	6.76793245867819	10.1980587987319	3.42772644424224e-22	1.30210352812508e-20	39.4799212452438
CCL2	1.14567765961158	6.35255493498274	10.1809400857357	3.95927619481807e-22	1.49929572132073e-20	39.3374440429816
MEF2C	0.350109140269327	4.38230391634023	10.1286415088348	6.14450786158525e-22	2.31950356329811e-20	38.903113921865
COL15A1	0.884630273333978	5.38182004702508	10.1201077917219	6.60045882797238e-22	2.48383516270136e-20	38.8323785799472
CTGF	1.17613558952103	7.32383001166597	10.1008171706842	7.75865966681658e-22	2.91058503762633e-20	38.6726207664657
CD36	0.771887252589059	3.98405683330361	10.1001279086385	7.80357988658183e-22	2.91834499982045e-20	38.6669161665236
C13orf15	1.03101985116935	7.52808348567258	10.0915345078941	8.38577602740212e-22	3.12636269108286e-20	38.5958148107004
COMP	1.33147757871126	4.58279755600558	10.0882194375363	8.62171911266309e-22	3.20440560353978e-20	38.5683964678656
RHOH	0.337799057818025	3.41961441426296	10.0846981635874	8.87955787336391e-22	3.29008110495533e-20	38.5392789856484
FCGR3B	0.526068813048317	4.16394097190789	10.0808772681684	9.16799945857097e-22	3.38653526012612e-20	38.5076913112861
IL2RG	0.688429861658829	4.57362302430923	10.0646822399359	1.04974239033244e-21	3.8657485823802e-20	38.373891007386
CD52	0.835810689655881	5.48755283983581	10.0495913117728	1.19077124721974e-21	4.3717278533598e-20	38.2493371428097
APOE	0.527761602381787	5.62855249520986	10.0109753291769	1.64316583034245e-21	6.01428660455432e-20	37.9311666659331
MOXD1	0.71960369849224	4.38114019787884	9.98410379300326	2.05494625689309e-21	7.49868570469897e-20	37.7102300000369
PDLIM2	0.543480922306418	5.30177662488755	9.95425760957581	2.63316146229148e-21	9.57961641356917e-20	37.4652871685503
ENG	0.237075473653293	4.48815932055702	9.92597481074874	3.32909453928158e-21	1.20749868801291e-19	37.2336146017723
MAF	0.496418433126819	4.62714672774729	9.91580143855916	3.62173251547395e-21	1.30969678532545e-19	37.1503865338342
PRDM1	0.245475831742071	3.75798139835604	9.90792579044224	3.86568199179266e-21	1.39372881871758e-19	37.0859942899312
VIM	0.732217187716488	10.4619980087796	9.90623152950499	3.92025608676693e-21	1.40918578498052e-19	37.0721461710529
SEMA3C	0.70655103969535	5.60851796756652	9.89216712557073	4.40381677572894e-21	1.57829647658714e-19	36.9572498076057
RASSF2	0.667207839717067	5.2458593964549	9.88940689053664	4.50544573893799e-21	1.60992811834692e-19	36.9347131288983
GNA15	0.414664239842716	4.37183398982555	9.88193567989889	4.79235121317969e-21	1.7073814588494e-19	36.8737330478408
MYLK	0.871710558656625	7.16823811815321	9.87973529851232	4.8802534698689e-21	1.73356968389856e-19	36.8557792610352
MSR1	0.172680825310953	3.43681985323563	9.86693446078529	5.42428447465838e-21	1.92115393070107e-19	36.7513840108098
ITGA4	0.182142704432986	3.27716088164939	9.8442125110024	6.54219327859556e-21	2.31029593726826e-19	36.5662970537341
HLA-DPB1	1.19124914032967	8.57369972147052	9.83869136599565	6.84667678476172e-21	2.41075093105557e-19	36.5213655373987
MMP9	1.26156475959779	6.02502411859481	9.81998347320915	7.98675075887345e-21	2.80397821103073e-19	36.3692423060364
EFEMP1	1.17056477931885	5.47304836096277	9.81297086520157	8.46102211590837e-21	2.96184966045839e-19	36.3122683247157
RASSF4	0.271993890185747	4.1287086238364	9.81260495070584	8.48652224066355e-21	2.96216524121943e-19	36.3092961847908
CYR61	1.07274592277368	7.18514297478848	9.80978610566991	8.68553699924373e-21	3.0228681082339e-19	36.286402564881
MICAL2	0.570755460281594	5.5199955242658	9.80454330737442	9.06807951811134e-21	3.14691105351864e-19	36.24383400333
AOAH	0.374244061118324	3.97803434907114	9.79136965025683	1.01046588724654e-20	3.49656040638587e-19	36.1369374902015
CTSS	0.967388494766677	6.13278987365346	9.76908407794372	1.21324616589143e-20	4.18622072483228e-19	35.9563189207419
FAS	0.670261811691893	5.12858424425757	9.74096720079057	1.5275430931343e-20	5.2556211221495e-19	35.7288272043023
MDFIC	0.469726656370034	4.64749023517172	9.72114545314394	1.7964329607845e-20	6.16314692699913e-19	35.5687117212431
MRC2	0.563093281345325	6.30179324287558	9.71601996317727	1.87328769092281e-20	6.40855976536719e-19	35.5273443865545
BCL2A1	0.73052866014004	4.12880313742848	9.71424936912376	1.90058786053244e-20	6.48353513216194e-19	35.5130574564152
PTPRE	0.467539449287841	4.7115684165733	9.69559887226289	2.21324659637931e-20	7.52878969310725e-19	35.3626715513939
C1orf54	0.578856473922349	6.0199670253688	9.66595395011429	2.81833765876481e-20	9.56011889770306e-19	35.1240291019801
SNX10	0.775593208641118	6.28974328861859	9.63581287752092	3.60163289855677e-20	1.21828267877586e-18	34.8818921297741
SPP1	0.867031894185667	10.3119102736025	9.59941656972892	4.83973211823922e-20	1.63249451450523e-18	34.590177884842
TPM1	0.605046442613315	7.43904741341453	9.57128366079867	6.07844302471333e-20	2.0445980699329e-18	34.3652013771698
TBXAS1	0.347031825549626	3.76023071963128	9.54241763228515	7.67618331585249e-20	2.57483564037592e-18	34.134823477259
FSTL1	0.89038414487189	8.07752597441822	9.53508072631349	8.1446873399682e-20	2.72439791521936e-18	34.0763427696559
HLX	0.335651651880984	4.55825239525599	9.48946714847468	1.17636250722747e-19	3.92403249640808e-18	33.7134490655564
SYNE1	0.199555319225406	3.59889497121068	9.47791815595814	1.29088562729472e-19	4.29415600107267e-18	33.6217539364859
TREM2	0.71508525095242	5.11057176301969	9.43348628044726	1.84420656765113e-19	6.11788856409226e-18	33.2696858150491
NCKAP1L	0.32027119391559	4.18010464345661	9.43055436252929	1.88805864424558e-19	6.24615444890254e-18	33.2464934728606
TLR1	0.492995267549564	4.4470932878833	9.40082948239954	2.39534742388822e-19	7.90267772012656e-18	33.0116378721935
FGR	0.43298282941205	4.09090694047269	9.39144678020615	2.58194650606031e-19	8.49502727485744e-18	32.93761024945
APOC2	0.681412803542694	4.98353335981156	9.38499517369464	2.71854224267602e-19	8.92007784367974e-18	32.8867376339934
JAM3	0.626508555376791	5.25230469750684	9.3784097889927	2.86535652133609e-19	9.37625631248075e-18	32.8348347502153
IL32	0.953822852734208	5.90394025018027	9.37015827491261	3.0604515761332e-19	9.98752246064933e-18	32.769835343684
C1QTNF3	0.91479844811423	5.43183955616915	9.36135219594947	3.28319390999037e-19	1.06854651524605e-17	32.7005106097117
WAS	0.179848008722838	4.99314456405248	9.35722086942924	3.39315782990057e-19	1.10135866813107e-17	32.6680026278163
DIO2	0.246490622430053	3.67353630079444	9.35645613675852	3.41390953059375e-19	1.10511555288736e-17	32.6619862870153
GPR116	0.504400437502039	4.81067750170181	9.34696029357755	3.68230824022021e-19	1.18880310532793e-17	32.5873081731478
ID3	0.789832285671921	5.71915551241421	9.32981818789288	4.22083375034871e-19	1.35901818239837e-17	32.4526290992525
IL21R	0.185980457695027	3.58543885264793	9.32233892152005	4.47959937764193e-19	1.43848895214838e-17	32.3939204217129
TUBB6	0.857951219516929	8.06620575952953	9.30653924201153	5.07904231683988e-19	1.62664435051558e-17	32.2700066959294
CORO1A	0.79057795019185	5.34063121474103	9.29610727848954	5.51773191877064e-19	1.76109998453194e-17	32.188270033246
EMR2	0.288340537784127	3.44554612544027	9.29587041828373	5.52811654337379e-19	1.76109998453194e-17	32.1864149145139
LAT2	0.216616519437854	4.02534071182855	9.28910430084057	5.83308147924461e-19	1.85335005733677e-17	32.1334355639096
DPT	0.386537773043947	3.59243238579423	9.28766536613598	5.90005654722355e-19	1.86969686688595e-17	32.1221719881724
PDE4B	0.545931241283951	4.28511890769455	9.28603982009594	5.97663445611744e-19	1.88899296904373e-17	32.1094491155819
PLVAP	0.68069773798134	4.93915552187057	9.28373510471635	6.08689830482056e-19	1.91880705200652e-17	32.0914131265266
NCF1	0.326111100494392	3.85192211243147	9.26944154226945	6.81719210747466e-19	2.14341063598459e-17	31.9796249738696
SEPT11	0.405838337955125	5.28445635835138	9.26675278284371	6.96396624737055e-19	2.18385629038636e-17	31.9586097842219
CORIN	0.259061079429015	3.04748887306994	9.26304951342862	7.17125945422509e-19	2.24302094409814e-17	31.9296721219239
GBP2	0.85941565037322	6.46479662944146	9.24909839948296	8.00856877949522e-19	2.49842448815237e-17	31.8207285652463
KDELR3	0.656673604575763	5.77608010344281	9.22633744667314	9.58728974625652e-19	2.98320783267238e-17	31.6432328238994
TNFRSF1B	0.550999211946646	4.87403623473699	9.22454721987621	9.7238092305014e-19	3.01788945241489e-17	31.6292849989109
PRKCDBP	0.390020337641426	4.87486795723004	9.22164249902709	9.94942729496052e-19	3.07997438267132e-17	31.6066580288601
CHST11	0.486008718785721	3.87539833332244	9.22095814877233	1.00033332031221e-18	3.08872149825631e-17	31.6013278475695
COTL1	0.560975565491979	5.63984687966758	9.21624564902999	1.03824734335735e-18	3.19758938841668e-17	31.5646311528489
TNC	1.09425345100241	5.43248898900629	9.21168746012261	1.07627342326414e-18	3.30624606197622e-17	31.5291484437325
ITK	0.250620728688113	3.77496365332752	9.21052088806438	1.08622513632556e-18	3.32832648642046e-17	31.5200693475885
CD69	0.857306455581853	4.36533886128842	9.20111964172247	1.16982417126415e-18	3.57538646455912e-17	31.4469312096835
TRIM22	0.972389392582111	7.33303423463427	9.1811850353352	1.36875776630105e-18	4.172805321974e-17	31.292018825594
HLA-DQB1	1.30921920676971	7.0434133041239	9.17921382970584	1.3901627409515e-18	4.22735851680252e-17	31.276713195838
CTA-246H3.1	0.838965287918152	5.08241410914456	9.17332222043988	1.45613534275236e-18	4.41682161144179e-17	31.2309807878658
TWIST1	1.02828961672747	4.91802700288356	9.16624210650025	1.5395306678696e-18	4.65804731218233e-17	31.176049836115
LOC728215	0.220604388611831	3.67079831740381	9.15841346579736	1.63725890685845e-18	4.94132124220287e-17	31.1153457656204
KLHL23	-0.646418131802413	6.10033323489249	-9.15765695898898	1.64702221574628e-18	4.95836038050418e-17	31.1094816460317
MARCKS	0.632903123564629	6.92340479943085	9.14969151700512	1.7533888057053e-18	5.26541346591101e-17	31.0477573721988
CLIC2	0.47841349952409	4.48803144281122	9.12196794004496	2.17946019393357e-18	6.52862180481294e-17	30.833218806534
IGLV2-14	0.869395712069836	4.19000805032477	9.09947522002285	2.59927699382051e-18	7.76687185101404e-17	30.6594928466908
AOC3	0.666280857791145	3.91061927966485	9.09175867414333	2.76101705949439e-18	8.22974441347314e-17	30.5999619440679
ICAM1	0.767091839802102	5.32928397248587	9.03312174519127	4.36306173386882e-18	1.29728368887033e-16	30.1487509695092
TRAF3IP3	0.262867328207608	3.42766696324609	9.03097528052859	4.43658905257434e-18	1.31589668401725e-16	30.132272790466
SPI1	0.254380740338032	4.06952752941435	9.02762677331195	4.55374987937574e-18	1.34732815841382e-16	30.1065721531968
IGHM	1.05193829670125	4.4892175471502	9.02362166946925	4.69791418761102e-18	1.38657555507872e-16	30.0758407676923
KCNMB1	0.317570329240327	3.58248055020972	8.9958170156365	5.83126245088733e-18	1.71687194214145e-16	29.8627586171567
MMP14	0.263702844220306	4.71543621472389	8.98444747331936	6.36919763561533e-18	1.87067994946536e-16	29.7757610624659
FABP4	1.40378772683291	4.34587162842969	8.98369145628296	6.4066615205345e-18	1.87710506156391e-16	29.7699789154047
CCR2	0.25395958720809	3.65581247593194	8.95705724504494	7.8753538292577e-18	2.30182065077479e-16	29.5664951039932
IGFBP7	0.491269973836076	10.5829783971851	8.95382267697131	8.07502206531671e-18	2.35446527144174e-16	29.5418122527223
PPEF1	0.266270683154308	3.49564371869422	8.93668750339572	9.21938874450208e-18	2.68163959568343e-16	29.4111596406718
RASGRP3	0.317354792326014	4.01683547020311	8.92095101150867	1.04110770106689e-17	3.02096841837289e-16	29.2913277961186
SIGLEC1	0.413481552403133	4.52891397099764	8.91736433124918	1.07033441572008e-17	3.0983093831974e-16	29.2640365161379
CALB2	0.558199411572058	4.35216674204611	8.91667286354853	1.07606165230356e-17	3.10741832542913e-16	29.2587759884895
SLC2A5	0.438426853162522	4.12840428038427	8.89147918291279	1.30676420695752e-17	3.76460635889533e-16	29.0673056350709
SEC23A	0.457530290245988	5.83297782126088	8.88635169569684	1.35939705400921e-17	3.9068876669162e-16	29.028384173886
KIAA0513	0.280536014203361	3.9356278630207	8.87837909341541	1.44543145713909e-17	4.14425847782593e-16	28.9678978560462
CDH5	0.403762829999887	5.03460413371388	8.86516548070614	1.60004534000278e-17	4.57666175399369e-16	28.8677342202831
CASP1	0.769007009469368	5.80091781868253	8.84778094695484	1.82864473371019e-17	5.21813741311331e-16	28.7361154052106
GADD45B	0.5028613343565	5.14808645224015	8.84667600284081	1.84422082448596e-17	5.25014353864301e-16	28.7277560626638
LRP1	0.351272147711801	4.95881734458917	8.83852988404764	1.96317971440045e-17	5.57561559453073e-16	28.6661504007025
A2M	0.68817647373379	8.71852432638536	8.82505248732076	2.17688694967093e-17	6.16801709363231e-16	28.5643154455398
ANTXR1	0.358510283931164	3.50263137007484	8.8152051099141	2.34744191826601e-17	6.63565623938012e-16	28.489979006155
TNFAIP3	0.721430854277021	6.56832272989307	8.80918916528087	2.45807694309173e-17	6.93212237674721e-16	28.4445946846406
RHOG	0.455492101580298	7.16579228774544	8.78107671486586	3.04742357121392e-17	8.57408286087803e-16	28.2328080439419
CILP	1.11217738767016	5.70978829349352	8.77709094926646	3.141589211362e-17	8.8184189471378e-16	28.2028203050543
ADH1B	0.764500233742091	3.68193213163494	8.76818123852998	3.36262504892562e-17	9.4169141486424e-16	28.1358215293302
CPA3	0.389886690357065	3.71276635449552	8.74809444578566	3.91899569386089e-17	1.09495466694833e-15	27.9849530402026
MFAP5	1.25212900564062	5.24092829681588	8.73022842967596	4.48983385130933e-17	1.25154118605248e-15	27.8509733120297
FAM38B	0.472753797586964	4.34101209494307	8.72932086366193	4.52093180112729e-17	1.25729932446131e-15	27.8441726050893
SIRPA	0.280569226167139	4.29050165343906	8.71993445140099	4.85532717681179e-17	1.34718548071815e-15	27.7738668008119
IL2RA	0.139933577460962	3.49196601947398	8.71524550083275	5.03142525953521e-17	1.39283730977754e-15	27.7387661658722
CTSO	0.706990174193531	6.52007846371979	8.70845100525669	5.29786767975812e-17	1.46323216971668e-15	27.687927928518
PSCD4	0.15634098179664	3.8802182063379	8.69172589994604	6.01468792305255e-17	1.65741125788098e-15	27.5629079668113
SEC24D	0.282490106308035	4.54852923381885	8.68687636463416	6.23992394425385e-17	1.71532438653309e-15	27.5266901671952
PKD2	0.415270118861638	5.69871112410697	8.68659296058282	6.25334168483662e-17	1.71532438653309e-15	27.5245740709342
RSU1	0.475346847551085	7.38028680546262	8.67774593217611	6.68686680088148e-17	1.83007386400488e-15	27.4585409244168
COX7A1	0.550005557731206	4.55157693365919	8.66530669825858	7.34713506813577e-17	2.00621769819707e-15	27.3657782061616
CD33	0.265890454805364	3.82551777708506	8.65980909409991	7.65912108199529e-17	2.08667728663772e-15	27.3248117384138
NRP1	0.364481257493908	4.22998152658376	8.65483741506086	7.9525270828873e-17	2.16172305038666e-15	27.2877804943539
ADORA3	0.516455023348137	4.3066504879522	8.64221936564868	8.74805309789489e-17	2.3726138604696e-15	27.1938648281809
NAGA	0.373971465842598	5.29370091224186	8.63433940368363	9.28427774884686e-17	2.51238814947447e-15	27.1352648986446
ANXA2	0.431718088537732	11.2584052117177	8.62531969285192	9.93805875011506e-17	2.68327586253107e-15	27.0682366883536
GLS2	-0.415774161301627	4.24200398428243	-8.60325463329923	1.17356527197523e-16	3.1615375850393e-15	26.904478778098
TNFSF12	0.278690885156859	4.13467694958338	8.60189787136643	1.18561280108749e-16	3.1868636943517e-15	26.8944193799712
GALNAC4S-6ST	0.90442859332027	6.72015929336148	8.60123907441469	1.19150670926334e-16	3.19557322782833e-15	26.8895352976791
ITGAL	0.245264955296718	3.82915639461201	8.59360151598581	1.26198813812927e-16	3.37708025763392e-15	26.8329330420231
IGL@	0.445457021843382	3.92089759705624	8.59082069419949	1.28866149770982e-16	3.44081191916222e-15	26.8123333337214
ECGF1	0.432477789496081	4.28347616402563	8.58614459549088	1.33477699859903e-16	3.55605854361273e-15	26.7777047643125
CCR7	0.287235413818173	3.48036756406005	8.58283043592505	1.36844581582297e-16	3.63770960577047e-15	26.7531702561998
EGR2	0.689568850065821	5.01919975138755	8.52542277464132	2.10457692043299e-16	5.58222803432909e-15	26.3292805331394
LAMB1	0.864611898992685	5.85289470112117	8.51649595664655	2.24985113696957e-16	5.95444118492035e-15	26.2635527741268
FBLN1	0.515486594989168	4.8905351498465	8.50079745809496	2.52977027550238e-16	6.68059071438589e-15	26.1480875790452
PVRIG	0.332343941733761	4.02577523538382	8.49991867795752	2.54641955936919e-16	6.70984339910804e-15	26.1416286048172
TIMP2	0.553997962452636	6.50707412112924	8.49269803359937	2.68738779918977e-16	7.05251555393487e-15	26.0885758704791
GJA1	1.00658208216738	8.80033875653256	8.49265859445734	2.68817857436979e-16	7.05251555393487e-15	26.0882861872253
PSAP	0.408534629650324	9.39322734937345	8.47203499932923	3.13484802957433e-16	8.20648695046393e-15	25.9369394916658
MXRA8	0.833960670091111	6.07865901651521	8.4693471452128	3.19822180871886e-16	8.35422711943438e-15	25.9172344900493
C3orf64	0.363775719929718	3.89933848583449	8.46345231877418	3.34167843934907e-16	8.71006315295271e-15	25.8740348285394
ITM2A	0.658349228441653	5.11094643576442	8.46234490147757	3.3693298587105e-16	8.76316850077577e-15	25.8659216916106
PIK3CG	0.121455932597317	3.26145067814871	8.45407672203753	3.58305569991864e-16	9.29895619362505e-15	25.8053721663373
C1QTNF1	0.320081591868307	4.35578600265644	8.435167576896	4.12352992846818e-16	1.06786123437879e-14	25.6670602005355
P2RY14	0.229501089537294	3.45711535175632	8.42969759346524	4.29438987929789e-16	1.10972195121256e-14	25.6270921790184
RIN3	0.161917331106326	3.88386996242379	8.42520645384052	4.43989235937963e-16	1.14486474928586e-14	25.5942906254373
SERPINA1	1.15430535307529	6.60210693594765	8.42239106680766	4.53357858271645e-16	1.16652464301435e-14	25.5737346838384
HLA-E	0.576117508419991	9.88392586228208	8.42155635456767	4.56172860941017e-16	1.17126515809205e-14	25.5676411843228
ABCA1	0.468536054720922	5.7481575179024	8.41854826320757	4.66461507077625e-16	1.19513392941038e-14	25.5456854450354
HLA-DRA	1.11751278510249	9.71992120985315	8.39963024487976	5.36632974861312e-16	1.37200303254351e-14	25.4077373057206
LEPRE1	0.448387823169675	5.10748825473992	8.38626537626428	5.92399891361835e-16	1.51137277368204e-14	25.3104200893024
GAS7	0.31794445228038	4.53281646594399	8.37959396715782	6.2234344900587e-16	1.58441010844158e-14	25.2618845608322
MXRA5	0.924761395814015	8.48453000674184	8.37546952930794	6.4159865517411e-16	1.62998544422081e-14	25.2318929092008
VDR	0.322086938127707	4.60951215947159	8.36926037260206	6.71702330967122e-16	1.70287146726444e-14	25.1867623925883
CD44	0.629767499061821	5.3304800910945	8.36514105941944	6.9243993324971e-16	1.7517566546624e-14	25.1568353039982
PRF1	0.479813023818627	4.26377853419868	8.35832526378896	7.28150676117459e-16	1.83823698989653e-14	25.1073420126671
TMEPAI	0.653656747679723	4.97058707566768	8.35236822024636	7.60848846693737e-16	1.91676606943221e-14	25.0641090375003
HSD17B6	0.435720789245426	3.70771054559489	8.34537117356635	8.01112785652866e-16	2.01398750831562e-14	25.0133574189443
TPST2	0.598339660373831	5.99727021038576	8.31246010001298	1.02058979707393e-15	2.56040465340921e-14	24.7750666290928
C22orf9	0.336194670688017	5.10951921974968	8.31164111212264	1.02674893603336e-15	2.57050118247686e-14	24.7691456985094
PACRG	-0.473742261885142	3.59856880892904	-8.27644597271793	1.32917572181131e-15	3.32073320374519e-14	24.5151095577799
PDGFD	0.832749335072486	5.60450268101096	8.2746394722885	1.34687720163041e-15	3.35799073748103e-14	24.5020919881488
KAL1	1.01621673325309	5.52223184571995	8.26146308022478	1.483229865876e-15	3.69030042249562e-14	24.4072074255136
TEKT2	-0.621579460656878	4.22477528446956	-8.24904051353116	1.62423546540322e-15	4.03279246894547e-14	24.3178544098564
ADCY7	0.510931683931719	5.45367396742063	8.24166696697832	1.71411179361781e-15	4.24718811085302e-14	24.2648653883375
PLS3	0.913854184133569	7.91186750610863	8.23981202201307	1.73748465182016e-15	4.29626081667729e-14	24.2515406348305
CMKLR1	0.133642306004834	3.67702301140662	8.22719104031636	1.90508985437383e-15	4.70104344802656e-14	24.1609389014276
XYLT1	0.41529470842113	3.74023915504479	8.22416782532435	1.9475523526573e-15	4.79599702059288e-14	24.1392516637643
WIPI1	0.625483051905586	5.20724421386366	8.20638251103362	2.21696535788788e-15	5.44830547748692e-14	24.0117881024142
ADAMTS2	0.164491931999883	3.85274260137393	8.20299009130354	2.27238534555077e-15	5.57312919167462e-14	23.9874987827986
PRKD1	0.597395475629027	4.53319177899686	8.19457206833342	2.41588703300624e-15	5.91303082346771e-14	23.9272592018008
KDR	0.378353657452916	4.23965403863697	8.18300135383938	2.62784190149366e-15	6.4187570340338e-14	23.8445344475179
IFT81	-0.492941122365726	5.51291371460737	-8.16752678702511	2.94026142782872e-15	7.16733362629826e-14	23.734036027384
MYH9	0.460341976471764	6.99141266970851	8.16642209375899	2.96391785622235e-15	7.21040380295547e-14	23.7261537995516
CTSZ	0.280314128662169	5.60142817141886	8.16402424768549	3.0159153394299e-15	7.32210736238203e-14	23.7090473956043
SEPT8	0.413898532725081	5.61134838221108	8.15548014862361	3.20862663898854e-15	7.77430221060363e-14	23.6481238305061
IGKV1-5	1.5188835350572	5.08207224619719	8.14188594629929	3.54059961163231e-15	8.5614258078868e-14	23.5512893105483
BHLHB2	0.64573325047723	6.33820172063624	8.13504235105916	3.7203373134922e-15	8.97291669332179e-14	23.5025867919292
KCND2	0.276168817489924	3.71697336305275	8.13484413028889	3.72567542489694e-15	8.97291669332179e-14	23.501176610377
GAS1	0.602497002586293	6.3640623873869	8.11321401610683	4.35600792346536e-15	1.04573698474873e-13	23.3474510241882
PAIP2B	-0.405421578796071	4.79229427846627	-8.11307482426515	4.36038738154583e-15	1.04573698474873e-13	23.3464627828386
CLEC5A	0.619463662364951	4.26150001778903	8.112830266952	4.36809253719159e-15	1.04573698474873e-13	23.3447264932459
RNASE2	0.317137284242875	3.96630953914281	8.09710171831303	4.89294138764491e-15	1.16906349583373e-13	23.2331409331656
CTSL1	0.458527988700538	7.70019114452302	8.08840681240846	5.20932784431387e-15	1.24219259210352e-13	23.1715253211533
FOXJ1	-0.817393886427003	5.13289685557903	-8.08670553280399	5.27355583767862e-15	1.25502291299063e-13	23.1594752067963
STK10	0.242141547827338	4.56394482780834	8.08374812764478	5.38707249609301e-15	1.27950940824363e-13	23.1385325422261
CXCL13	0.816531377002064	4.88447199698128	8.08088165986012	5.49940035716346e-15	1.30361769883784e-13	23.1182393600578
TPP1	0.437373358085584	6.69363174127953	8.07669810613243	5.66750363968976e-15	1.34082669605391e-13	23.0886316050626
SPSB1	0.420935309045832	5.3535028320523	8.06022683464577	6.38010631449077e-15	1.5064556909627e-13	22.9721740124089
GNG11	0.571636988794753	6.71696913710101	8.03485284987494	7.65447681446777e-15	1.80382015263837e-13	22.7931228978802
CYP1B1	0.804033310880105	5.33421219455608	8.03129634604728	7.85210629080768e-15	1.84677859284973e-13	22.7680606234878
CD74	0.847835658691146	10.0636348877815	8.02225605924456	8.37742611712537e-15	1.96540114534028e-13	22.7043925906938
CD247	0.279948217108847	4.0555693624388	8.02206147664618	8.3891063669233e-15	1.96540114534028e-13	22.7030228009312
COL4A2	0.605004689113267	7.66688202196917	8.01357026831846	8.91477570693786e-15	2.08449959345526e-13	22.6432723505388
IL4R	0.509619015580417	5.05405670274619	8.0129830011457	8.95231123351216e-15	2.08921960996034e-13	22.6391416759026
IGLV3-25	1.1133078542633	5.15873797152622	7.99815678154995	9.95338260834686e-15	2.31834880792481e-13	22.5349342322341
LIMA1	0.564565875417759	6.37459337360278	7.97437764652056	1.17943737499567e-14	2.74185036094554e-13	22.3681064162841
GZMB	0.721605114586965	4.23323254514712	7.97372940356647	1.18490051100972e-14	2.74924315097863e-13	22.3635638089561
TXNDC15	0.429702153102898	6.63905267604837	7.96628472283159	1.24946046729701e-14	2.89346210522895e-13	22.3114148255022
KLRB1	0.376151579876125	3.9560618209097	7.96348334165543	1.27464270947645e-14	2.94611276535805e-13	22.2918011228752
CCRL1	0.46131014002293	3.39222501014856	7.96267481894066	1.28200340806481e-14	2.95744924136331e-13	22.2861412754413
PROCR	0.429303286963297	4.89058976116657	7.95171204272307	1.38604725493217e-14	3.19135392808664e-13	22.2094424586458
CXCR6	0.169622096297441	3.75719817269542	7.95107821378038	1.39231122445273e-14	3.19965873375187e-13	22.205010464365
PTCH1	-0.190028447850603	3.87590968913014	-7.95048858937967	1.39816341445869e-14	3.20698739750697e-13	22.2008878080659
MAPK8IP1	-0.20804218458056	4.20688345326939	-7.94434281007133	1.46062609550519e-14	3.34388962777064e-13	22.1579303561198
MGAT4A	0.510024128495317	4.7574387222816	7.9433053116382	1.4714390837125e-14	3.36225226680567e-13	22.1506809994887
ATP8B4	0.160404798953792	2.99696933823337	7.93711288828664	1.53764027493894e-14	3.50686821795734e-13	22.1074274224036
FKBP14	0.408376678657732	4.73495724661814	7.93319370539138	1.58104912043979e-14	3.59905359325822e-13	22.0800655323567
OSTM1	0.482072277352581	4.89173237206197	7.92318088812061	1.69751975300231e-14	3.85689299351958e-13	22.0102075547763
KIAA0247	0.540105555609694	7.03556593900328	7.91938864824571	1.74380862134183e-14	3.95460328026333e-13	21.9837672192131
CNN1	0.476451446492664	4.92556685802421	7.91410206157417	1.81042302977511e-14	4.09795378281049e-13	21.9469240884709
GGTLA1	0.259048095887999	3.66126121710387	7.90876933756039	1.8801621505708e-14	4.2478260069744e-13	21.9097784490971
SPEF1	-0.277845651750817	3.60839848171329	-7.89999869094004	2.00067017356636e-14	4.51162363859291e-13	21.8487271995367
GYPC	0.649996600678926	6.06833814570929	7.89340315370066	2.09628404785927e-14	4.71840233725632e-13	21.802850686512
TREM1	0.489199240487376	4.46727987890211	7.87447350125983	2.39646176297558e-14	5.38399114734178e-13	21.6713446625099
LCP1	0.620308869276116	5.67579395256193	7.87114819561866	2.45340752232549e-14	5.50166357241034e-13	21.6482684144719
TMEM2	0.520905438045933	5.01657916942466	7.85886510870863	2.67556898193715e-14	5.98869919711657e-13	21.5630935833071
FSTL3	0.277165768926643	4.00828204808706	7.85811498053523	2.68976177599939e-14	6.00929708842015e-13	21.5578952580995
MMP13	0.547910597182163	4.30954475492598	7.84921792444372	2.86387084690686e-14	6.38643198860231e-13	21.4962684181494
C1orf114	-0.55099966475583	3.76248848251958	-7.84851743762133	2.87804183472531e-14	6.40617001363442e-13	21.4914186605842
SLC2A3	0.622828251904737	4.67997329613793	7.83690485272992	3.12330281150267e-14	6.93926429079614e-13	21.4110683522208
FGF7	0.140155341765998	3.03478259562149	7.83397005828943	3.18848214279302e-14	7.07103166915535e-13	21.39077624598
HLA-DRB1	0.911852921138225	9.89986881634789	7.83357840469905	3.19728131947566e-14	7.07751133255991e-13	21.3880686691911
ENPP1	0.581110693375572	5.04470967006628	7.83034088050603	3.27094141530224e-14	7.22728009597608e-13	21.3656910204312
ANGPT1	0.411747424935522	4.06036968623676	7.82410983797879	3.41745307662326e-14	7.53717398327789e-13	21.3226422752663
FMO2	0.866805226001191	4.55321853555806	7.82208196348959	3.46651701773031e-14	7.63140729936169e-13	21.308637865071
DOCK4	0.685809701469149	5.76710035030884	7.80195810089389	3.99267490162729e-14	8.77368451923282e-13	21.1698146293251
IKZF1	0.162098884872299	3.89911813596366	7.8008445117509	4.02398714993451e-14	8.82638492887275e-13	21.1621406333479
SH3GLB1	0.418376260727444	7.6691912892756	7.79722513019697	4.12744063484307e-14	9.03684365905096e-13	21.1372044737351
C11orf75	0.681729208660365	6.63007440191162	7.79327043562745	4.24347926076961e-14	9.27404305956218e-13	21.1099683173814
RARRES1	1.2695196173335	6.55549691001384	7.74738019365065	5.8494825168871e-14	1.27607732732526e-12	20.7946991117263
DNAH7	-0.337950103580273	3.5573708709471	-7.7466209985597	5.88055652222169e-14	1.28053637686426e-12	20.7894954677047
EFHC2	-0.400763848047987	3.94237320045481	-7.74110412870245	6.11130589284834e-14	1.32838168883898e-12	20.7516937931755
SERPINH1	0.526033279250301	7.76238564602146	7.72492082528493	6.84095692461459e-14	1.48430276191367e-12	20.6409256289728
ZFHX4	0.39508739780086	4.06650326526712	7.72460652111359	6.85594653503141e-14	1.48487964343252e-12	20.6387761182407
SGK	0.67708031654074	8.06222450210521	7.71637077370084	7.26047389962032e-14	1.56967013822671e-12	20.5824763600092
SELL	0.533067401000802	4.39748803382738	7.70899951518497	7.6424449346544e-14	1.64928892299477e-12	20.5321256817154
RND2	-0.177537455017242	3.50121382027315	-7.69950216597213	8.1639227332111e-14	1.75867544818118e-12	20.4673072983739
CHN1	0.771001724353245	6.47352192471353	7.69744169983111	8.28160807173193e-14	1.78084150713921e-12	20.4532530097907
RFTN1	0.673727681712176	7.09411816203528	7.68494245579682	9.03221903359253e-14	1.93878755084708e-12	20.3680590671381
MICAL1	0.283909054808504	4.25216375076361	7.68383720146201	9.10173374121221e-14	1.95023269949604e-12	20.3605308989808
HLA-B	0.668932432387034	10.258846696169	7.67688724861093	9.55109640105442e-14	2.04288282169622e-12	20.3132122482449
MYL9	0.714606953120959	8.05264578957229	7.6689468782763	1.00913110418479e-13	2.1546022618073e-12	20.2591910189866
LOC200383	-0.250681609210281	3.79020549268257	-7.65850742970873	1.08476128512861e-13	2.31198148593251e-12	20.1882336957341
SLAMF7	0.477666756127505	4.53650403612234	7.6489570827341	1.15882990151198e-13	2.46548227455959e-12	20.1233854004174
GZMH	0.39871392008682	3.90210590773778	7.6420642086978	1.21536461681269e-13	2.58120294808791e-12	20.0766208280443
CYB5R4	0.496578974502845	5.3645906388111	7.63718354707432	1.25703105123266e-13	2.66499435192671e-12	20.0435278995962
SDS	0.387528168581982	4.44950227966187	7.63294224143218	1.29438066109027e-13	2.73935534637065e-12	20.0147834285706
FTL	0.232608557789652	9.48499980909956	7.63039624442969	1.31732436394872e-13	2.78302105099482e-12	19.9975344887445
DDR2	0.464447227582327	4.68369845097106	7.61819989372179	1.43291519429592e-13	3.0219202749057e-12	19.9149672546488
CFH	0.88822757221258	5.51288991636315	7.60804775255628	1.53671225263371e-13	3.23515541017748e-12	19.8463174380439
NKX3-2	0.220107078009982	4.13596731078207	7.60680473351961	1.54991970424474e-13	3.25726580776879e-12	19.8379169184036
ITGA8	0.267384413019782	3.79956648771835	7.60372219490387	1.58315732371824e-13	3.32132064324305e-12	19.8170892507313
HK3	0.196716310179104	3.54918818704905	7.60164991732539	1.60589566053672e-13	3.36316444246664e-12	19.8030912736321
SLC46A3	0.584264831152127	5.46514276651657	7.59717817794539	1.65606487887921e-13	3.46221063740685e-12	19.772895368276
B2M	0.374863574830846	11.7353870610193	7.59502138053821	1.68081150598842e-13	3.50785652601604e-12	19.7583363137978
ITGAX	0.21088301638332	3.95753148572958	7.59180018007661	1.71845102154214e-13	3.58020539816791e-12	19.7365982119715
CD96	0.207968833387595	3.44092388111182	7.58945080431199	1.74642606838975e-13	3.63220426866139e-12	19.7207481108408
BMP1	0.26259025615384	4.46860120067722	7.5862606678236	1.78513216849944e-13	3.70630371949487e-12	19.6992319328483
RARRES2	0.837276086672679	7.75581457588628	7.58254720390544	1.83125367484786e-13	3.79551751334216e-12	19.6741950169646
KIAA0895	-0.551046235039634	4.92820941048704	-7.57591557963073	1.91655851086435e-13	3.96549786732449e-12	19.629507090877
IGF1	0.82929930696051	5.59443415013643	7.57233850852894	1.96418540802444e-13	4.05707044312698e-12	19.6054152850428
P2RY13	0.347059832618842	3.426010435785	7.57124483163987	1.97897863514532e-13	4.08062683637328e-12	19.5980510745828
HLA-DQA1	1.5926086358847	5.83219230385281	7.5570257908492	2.18159828922168e-13	4.49073617073632e-12	19.5023836529375
MATN3	0.286682270659359	3.4868882836527	7.55039644642314	2.28292475761504e-13	4.69129350361781e-12	19.4578286920718
PSTPIP2	0.475547426059987	4.17824403516846	7.54221647495467	2.41436168102193e-13	4.95293754052232e-12	19.4028943382154
LGMN	0.527823944197437	7.59862429813561	7.52808609908049	2.65919936827678e-13	5.44593176748112e-12	19.3081086083598
PLA2G4C	0.300795957814755	3.94153140687835	7.5249665244911	2.71646396263762e-13	5.55376214568458e-12	19.2872014501367
IL6	0.569752079398381	4.07784210381684	7.5153439249958	2.90086559427919e-13	5.9207158451373e-12	19.2227542913654
KLF10	0.52135839963362	7.62702173814155	7.51289869936356	2.94965659463949e-13	6.01011247252939e-12	19.2063877471667
KIF26B	0.217086162921388	3.76542723443162	7.50005335526541	3.21955576302743e-13	6.5489679895906e-12	19.1204790832636
PGDS	0.437257210567116	3.85869910911826	7.49892361057456	3.24442583875434e-13	6.58842764760198e-12	19.1129289583344
MMD	0.732632835240045	6.98613233803553	7.49304338548472	3.37696089987348e-13	6.84602073337987e-12	19.0736456200383
CD27	0.31858566403238	4.30615991924277	7.474585623861	3.82859960774352e-13	7.74857083637772e-12	18.9504942702412
M6PRBP1	0.3948289393177	6.87294073270534	7.47249642839238	3.88332625464563e-13	7.84614341584608e-12	18.9365700678556
PYCARD	0.673296336329109	6.30779413624216	7.46661144466462	4.04166069352918e-13	8.15237488634479e-12	18.8973639124752
IL1B	0.567896064759781	4.80988541404945	7.46330760527459	4.13331970534619e-13	8.32331703875899e-12	18.875364163547
MARCO	0.363318566196356	3.87279610799612	7.4620576310257	4.16852929976737e-13	8.38020531348893e-12	18.8670427783786
TMEM49	0.497863232773158	8.75384524948178	7.44413387747085	4.70712329888493e-13	9.44719646086205e-12	18.7478406410004
CCDC102B	0.178593839372362	3.28963273527762	7.44247129089697	4.76042635747155e-13	9.53827856849791e-12	18.736795032159
GPR171	0.292558487809085	3.62857831247099	7.43765833656725	4.91810572428079e-13	9.83784537072912e-12	18.7048305081327
PIK3CD	0.199874959496327	4.36872731830085	7.40896706571935	5.9705998983457e-13	1.19233771104277e-11	18.514620099119
PRKAA2	-0.252839446014282	4.12853771464928	-7.40799829595773	6.00976358734558e-13	1.19817174037774e-11	18.5082077115999
PPOX	-0.409235274760537	6.13251144941665	-7.40401110933066	6.17363124826069e-13	1.22880772713314e-11	18.4818230811966
C14orf93	-0.217329265615685	4.08104378184187	-7.40199994605119	6.25794887136133e-13	1.24353498859626e-11	18.4685187562247
PLXND1	0.393100471696251	5.32196379239533	7.39738542606803	6.45572167189123e-13	1.28072158769216e-11	18.4380033978695
PTAFR	0.281442169047854	4.15380147580823	7.3914817530717	6.71774211907767e-13	1.3305107006239e-11	18.3989849274373
ATP10D	0.538680467924726	5.06650444487466	7.38339650236002	7.09365084441085e-13	1.40265588618055e-11	18.3455879678281
MAN2A1	0.578206848475941	6.31200078080443	7.37630563464902	7.44032524035706e-13	1.46879338597344e-11	18.2987962021103
COLEC11	-1.09453004360538	5.14351852109415	-7.35658023220462	8.49488089643299e-13	1.67422840842629e-11	18.1688179122235
PLCH1	-0.146760158869939	3.62777535917524	-7.35526995263803	8.56992432505876e-13	1.68625863925421e-11	18.1601937383618
C1orf183	-0.139744864299953	4.64124977808485	-7.34910663440817	8.93176318178268e-13	1.75458878034302e-11	18.1196435143818
CD3G	0.30155895049435	3.71633284051987	7.34580769127084	9.13157694774597e-13	1.79091937467031e-11	18.0979498998188
CCDC19	-0.440448910136709	4.79864669506035	-7.33158170865812	1.00448435140644e-12	1.96682935929046e-11	18.0044893376366
MAK	-0.436984147575663	3.6955926584126	-7.32711819027802	1.03495000460451e-12	2.02319284991032e-11	17.975194949363
FMNL1	0.217418005034349	4.07705722260712	7.3263551267346	1.04024855883028e-12	2.0302549668451e-11	17.9701883263899
GPX3	1.1120315558474	8.46619129279882	7.31635261165709	1.1122232657777e-12	2.16721562564645e-11	17.9045979722411
CXCL10	1.25976356273424	7.97820396291788	7.3090512871727	1.16783492250023e-12	2.27190115294794e-11	17.8567653111282
HBEGF	0.248901755350118	4.34636315881565	7.30164630108595	1.22703041681699e-12	2.38320972246938e-11	17.8082923071174
RGS5	0.538634003925483	6.23618375910475	7.29900382144831	1.24886155362358e-12	2.42170544746138e-11	17.7910041046965
ANXA2P2	0.36275192589146	6.66300270319874	7.29526876009286	1.28037268945882e-12	2.47881799460822e-11	17.7665762657089
DKK2	0.51067703165477	3.51286103589618	7.29500537067071	1.28262410345216e-12	2.47919092355872e-11	17.7648540363202
TCF4	0.499565811385109	6.64032795923245	7.27631262030255	1.45276555910174e-12	2.80355815107423e-11	17.6427537743659
CDC14A	-0.0890493942207944	3.47350258873481	-7.27375475234201	1.47771159230186e-12	2.84713647911983e-11	17.6260652871748
LRRC48	-0.379473848358085	3.6939258105353	-7.27337745529483	1.4814267490696e-12	2.84973497001535e-11	17.6236040556222
IGHD	0.202098920530986	3.79787796108541	7.26572292722956	1.55881562165841e-12	2.99382100733821e-11	17.5736930383379
LIPA	0.631245133932643	8.4463972967083	7.24176037150876	1.8277197860283e-12	3.50468179352752e-11	17.417717151959
IFT140	-0.217769660619774	4.16312368050021	-7.22019390162955	2.10845469875633e-12	4.03656780324702e-11	17.2776894285697
ST3GAL1	0.639175411520778	5.40268463065901	7.21795699965444	2.13989548023872e-12	4.09025736079916e-11	17.2631846712932
OSTF1	0.495375933018256	5.92443645403727	7.21743974206108	2.14723121105222e-12	4.09777468201122e-11	17.2598311260429
DTX3	-0.0667298743181939	3.43648231740966	-7.20967811874426	2.26032401299616e-12	4.3067755956487e-11	17.2095331292111
IL18RAP	0.15638917858952	3.82148266247845	7.20578087917644	2.31929985797057e-12	4.41216570137149e-11	17.1842939928515
SOD2	0.721240187571456	5.81828605595278	7.20523626514128	2.32766101134745e-12	4.42108736571704e-11	17.1807678559389
CD3E	0.191439561767822	3.50677102128764	7.1802690720443	2.74453459821736e-12	5.20467490263518e-11	17.019345310423
FKBP11	0.603788089433129	6.55005748921672	7.17958794125329	2.75688069871349e-12	5.21986751162073e-11	17.0149478245957
FLJ21062	-0.394175925118439	4.38057277728303	-7.17905876117951	2.76651025680555e-12	5.22987700352472e-11	17.0115315868224
CD302	0.578238792096997	5.2197198137192	7.17089941964339	2.91924388392242e-12	5.50995844046924e-11	16.9588827149628
ANKMY1	-0.160719253786927	3.45968684456799	-7.16558619882071	3.02312980501609e-12	5.69263456205215e-11	16.9246244908712
ATP10A	0.211496345439396	4.24298801400327	7.16546795803641	3.02548257740689e-12	5.69263456205215e-11	16.9238623375662
HLA-DMA	0.963080004676863	7.84890223297149	7.16368514759993	3.06117629891947e-12	5.75080889104342e-11	16.9123719678624
DCHS1	0.313266316049906	4.21104450694665	7.16035852105371	3.12888989134203e-12	5.8688616933864e-11	16.890937699403
CUGBP2	0.553250874164701	5.20391964284933	7.1553907281219	3.23276118077768e-12	6.05426285208784e-11	16.8589438632262
CNTN1	0.181134209529491	3.48123622787203	7.1375184783924	3.63527637005482e-12	6.7975152248758e-11	16.7439894932794
HSPA6	0.289443261709369	4.26560048876468	7.13727717473568	3.64103501718456e-12	6.79772770185061e-11	16.7424390068924
DARC	0.335280403075056	3.9302447600363	7.13599197457748	3.67185746172091e-12	6.84466061208099e-11	16.7341817173039
PTGER4	0.320059859691264	4.2394203861253	7.13425848172111	3.71383798852256e-12	6.91221592856085e-11	16.7230460818176
TRIM45	-0.269810938140826	4.89969094959664	-7.12573201431976	3.92729626596764e-12	7.29822556092319e-11	16.6683052882453
TAF6L	-0.0744923046271238	3.4478704901297	-7.11947810117137	4.09148846157229e-12	7.59163390666464e-11	16.6281879803159
ARPC1B	0.455648721622909	8.59264985822285	7.11727485892293	4.15092639215975e-12	7.69007009452119e-11	16.6140614727987
PGCP	0.432237348067002	5.58273032220283	7.11692575864439	4.16042185387506e-12	7.69582180712189e-11	16.6118234725718
APOL3	0.516458325397973	4.9632976342114	7.11400954289414	4.24058146245534e-12	7.83206778694589e-11	16.5931317451342
RUNX1	0.104998101382139	3.76735680178557	7.11126131257643	4.3175128297474e-12	7.9619432612279e-11	16.5755223747274
ATP6V1B2	0.484723249484756	6.97185872945122	7.10556230862285	4.4814458536717e-12	8.25161635625606e-11	16.5390232800055
C17orf60	0.268376532957848	3.53174762516862	7.10437216244702	4.51644547479467e-12	8.29789177646686e-11	16.5314039982112
PDGFRL	0.730491376000352	6.23054310253037	7.10423962940785	4.52035957927442e-12	8.29789177646686e-11	16.5305555890518
NR1I2	-0.106826301309454	3.60828506565147	-7.09834833476509	4.697758512008e-12	8.61041217680370e-11	16.4928553866846
LBH	0.554839885059139	6.87015453352724	7.09639898215621	4.75795146826278e-12	8.70748504267787e-11	16.4803864261094
GRK5	0.166041493687898	3.8507128222419	7.09302255027329	4.86400997772243e-12	8.88807407461814e-11	16.4587957326521
PTGER2	0.535466072198789	4.62921105154954	7.09055023344325	4.94313997234899e-12	9.01898356773129e-11	16.4429916785513
ZMAT3	0.519830103745253	5.08290159078951	7.08922599312454	4.9860433722111e-12	9.08349989230954e-11	16.4345284215485
FOSL2	0.277817188865377	4.82512669172182	7.07281577718282	5.54907807186652e-12	1.00939574231747e-10	16.3297559989959
HLA-C	0.547223405414128	10.6143111028002	7.06962532948266	5.66558560226273e-12	1.02903441662817e-10	16.309409046209
CHERP	-0.218042999740214	5.52732656168215	-7.06851838090055	5.70656808495553e-12	1.03491706143124e-10	16.3023512561467
LRRC23	-0.519781663474805	4.5517949476316	-7.06556087284521	5.81749884313621e-12	1.05344843712852e-10	16.2834988629614
KLF6	0.607451072115716	6.52650311910999	7.05370188522255	6.2840012666996e-12	1.13621536416812e-10	16.2079686724365
TM6SF1	0.28069753212326	3.93618614462356	7.05335138842452	6.29833428361387e-12	1.13709957186324e-10	16.2057379078595
QKI	0.264059360205375	5.86926809575322	7.04852451638516	6.49902157916075e-12	1.1707544460049e-10	16.1750260041305
GRN	0.45898870125218	8.20010440228108	7.04840211953242	6.5041913666939e-12	1.1707544460049e-10	16.1742474513026
GPR18	0.245279207521851	3.7767881410208	7.04359193571688	6.71059675046961e-12	1.20610456819634e-10	16.1436590529415
MGAT1	0.353367990283591	6.2922868585152	7.03501257297976	7.09484222984616e-12	1.27326512864095e-10	16.0891439892626
PTPRCAP	0.267791118707415	4.47908780277557	7.02678832885351	7.48345307598859e-12	1.34100806459903e-10	16.0369358479383
ACVR2B	-0.326380156359373	4.97008684520457	-7.01686978251192	7.98003148731092e-12	1.42786833833875e-10	15.9740378551117
PTPN22	0.0842842429995576	3.10891728271349	7.01227562497855	8.22088227546108e-12	1.46878137034276e-10	15.9449285851199
HLA-F	0.517226085067061	7.90060627398816	7.00792403427313	8.4555991109911e-12	1.50847888140081e-10	15.9173704873018
MGP	0.861714517985983	7.6447193002705	7.00478961625491	8.62873260599961e-12	1.53683446489041e-10	15.897529178695
DNAI1	-0.273470362144373	3.84631862110865	-7.0045865696525	8.6400675363794e-12	1.53683446489041e-10	15.8962441129345
HYDIN	-0.100992080968881	3.3420801866451	-7.002318714262	8.76766781414815e-12	1.5572309117695e-10	15.8818930872104
CTSH	0.478773525715627	8.03902519212651	6.99940535070487	8.93430850483882e-12	1.58449106060779e-10	15.8634627990605
ABCA6	0.113724184559737	3.29199511378439	6.9907214479487	9.44970372058419e-12	1.67343135593051e-10	15.8085642543829
MDM1	-0.374974875854031	4.69496274067749	-6.98781997336965	9.62833613822976e-12	1.70256128893631e-10	15.7902338068551
CD1C	0.281743716075513	3.88138963879147	6.98714639981999	9.67027772892723e-12	1.70747044591997e-10	15.7859792995478
ENOX1	0.232797366632361	3.40037336150741	6.98657418886692	9.70604876996407e-12	1.71127729557697e-10	15.782365292221
CASC1	-0.72902903480163	4.13982651833173	-6.98486454684409	9.81370138376586e-12	1.72772795414194e-10	15.7715688529904
TGFB3	0.353294083442308	4.51209356737831	6.9828271193904	9.9435272601813e-12	1.7480285440453e-10	15.7587052371603
LYL1	0.184698154049928	4.2792914932484	6.97786684201832	1.02666971237576e-11	1.80220942805087e-10	15.7274004771928
SFXN3	0.361856684699383	5.32834021918054	6.97508274626469	1.0452585112575e-11	1.83216928567144e-10	15.7098377028847
ACTN1	0.418603134495672	8.26532030867367	6.97342798514808	1.05646329483572e-11	1.84911787738542e-10	15.6994017489031
RAP2B	0.282288679113663	6.12000451201508	6.96851632680722	1.09042106534702e-11	1.90578381261375e-10	15.668437606054
RAMP3	0.194298013695649	3.76705649057542	6.96382205586184	1.12387736126692e-11	1.96141031657628e-10	15.6388604694149
GM2A	0.200778304032852	5.06148605880393	6.96321272551452	1.12829339109053e-11	1.96626758545762e-10	15.6350224554131
GAS8	-0.223375384166189	4.67716573443429	-6.96058102432116	1.14756292046054e-11	1.9969584809517e-10	15.6184491834426
ITGB1	0.10031088215769	5.18926869330152	6.95732323258307	1.17186514016702e-11	2.03630591888763e-10	15.5979401212984
ASCC3L1	-0.312480585986327	9.11361548112925	-6.95477540000332	1.1912230384392e-11	2.06696078226007e-10	15.5819059613311
OGN	0.459028778921308	3.35329977565953	6.95248489824793	1.20889379360703e-11	2.09460418167134e-10	15.5674953220412
PLK2	0.687835996592036	5.43744359954035	6.94599375435597	1.26038288034803e-11	2.18067969039526e-10	15.5266773918535
CCL18	0.601024795532493	4.06867148057575	6.94203994706075	1.2927949728921e-11	2.23354907655189e-10	15.5018300518712
ELL2	0.0830156180300676	3.5757068030461	6.93656568679854	1.3390269226906e-11	2.3101091981433e-10	15.4674465513498
GRAMD1C	-0.605717451905141	5.21737602638167	-6.93121131350085	1.38581652137325e-11	2.38741095141298e-10	15.4338373927317
C13orf18	0.30284790149939	3.99913517534834	6.92798932595363	1.41474238485102e-11	2.43376111405372e-10	15.413623296988
MLCK	-0.170992771365496	3.22734150301787	-6.92031236254537	1.48607533687568e-11	2.5528272762706e-10	15.3654904082912
USP52	-0.463036084037103	5.79062150285981	-6.9091715544866	1.59591862396291e-11	2.73761425495177e-10	15.2957172425747
ALOX5	0.276125512595401	4.24714904536064	6.90822142603898	1.60564737877522e-11	2.75038488409833e-10	15.2897709712257
C3	0.997652994725863	10.2460162323558	6.89567807673185	1.73967774453023e-11	2.97573855108424e-10	15.2113323057497
FAM49A	0.333260608995671	4.52133953300711	6.88158487203725	1.90340364183131e-11	3.25117541204719e-10	15.1233404214617
CCDC121	-0.192032442587648	4.15939430947081	-6.86663627152604	2.09361047413545e-11	3.57099962174774e-10	15.0301683611504
GBP1	0.717141656536012	8.22027098564525	6.84285601352883	2.43531367669633e-11	4.14795577012408e-10	14.8822911997542
SCD	0.382085102394616	5.29272443170201	6.84093576203704	2.4651827065643e-11	4.19289973904623e-10	14.8703684455609
G0S2	0.515302271618274	5.2285084393697	6.83768145800677	2.51662613958018e-11	4.27435993974958e-10	14.8501688691417
NLRP3	0.0693796733200935	3.15047609049453	6.83063245738943	2.63169715041712e-11	4.46350663173563e-10	14.8064424435699
ZFP36	0.678978075257238	7.59333917315645	6.82462928028402	2.7337573540786e-11	4.63008524019895e-10	14.7692325818705
FOXA2	-0.450892422096688	4.46657859806101	-6.82343063296888	2.7545962038151e-11	4.65882689414907e-10	14.7618061400318
YWHAH	0.489899989876839	6.9754080440899	6.80882838824214	3.02133239504494e-11	5.10278887813902e-10	14.6714210071687
CXorf21	0.255561344600273	4.75677950292047	6.8002640151681	3.18940832050779e-11	5.37911134391524e-10	14.6184829759469
AIM1L	-0.125960431219652	4.25505012689377	-6.79680812591693	3.25980006060958e-11	5.49014158459588e-10	14.5971369292819
CMAH	0.280268781220394	3.51618794333105	6.79313590855173	3.33626967266948e-11	5.61108371484439e-10	14.5744644358683
CAPG	0.485114608226306	7.26956290681393	6.78877891965166	3.42928544687107e-11	5.75947773378262e-10	14.5475771568849
EMCN	0.185064091964843	3.46908221602029	6.78496035687457	3.51289666569079e-11	5.89168546632988e-10	14.5240241794333
TCP11L1	0.13796951540832	4.21671702254703	6.78087152703248	3.60464468237532e-11	6.03715316622581e-10	14.4988162448131
C10orf26	0.363370143824621	7.57576354390916	6.77614489862088	3.71363788274095e-11	6.21105935888424e-10	14.4696917778869
KYNU	0.23358530473408	3.91477610206409	6.76922350244848	3.87910139730047e-11	6.47879875538035e-10	14.4270737103298
LCK	0.257328459008555	3.89944522447319	6.75949248867072	4.12403207360565e-11	6.87833715101929e-10	14.3672161050498
ANKRD5	-0.35561779520615	5.16138362373967	-6.7557085707131	4.22331869667995e-11	7.03419138940802e-10	14.3439595005007
STK17B	0.426424794120664	4.34118723344131	6.74031613513377	4.65195497699269e-11	7.73740909294834e-10	14.2494653408436
PDXK	0.360687948628903	6.60416525792969	6.7331281719791	4.86647386964487e-11	8.08304528803635e-10	14.2053991723247
PLEKHC1	0.382405313006823	6.50781220005371	6.72457723414698	5.13433836689092e-11	8.51621248128106e-10	14.1530276248922
LYN	0.511049753753674	6.46567994204569	6.72342317404619	5.17158076177348e-11	8.56618645574639e-10	14.1459636013175
ACAD10	-0.189918173802618	4.39206283943118	-6.70994091519971	5.62679622291074e-11	9.30740111487516e-10	14.063512431936
TNFRSF9	0.116748159148755	3.36690013586193	6.70358504426508	5.85481492116831e-11	9.67128686978172e-10	14.0246902131087
SPAG8	-0.189612500415504	3.20235862528059	-6.69955436355044	6.00408940906743e-11	9.90428009095754e-10	14.0000861780289
TFPI	0.227898204287141	3.45899997752926	6.68818641094779	6.44550627117040e-11	1.06178914524534e-09	13.9307598113481
PDGFC	0.520835678213496	8.8902985094061	6.68774688110233	6.46319771420029e-11	1.06324900101639e-09	13.9280813312557
CDR2	0.395216865302587	5.90848313554433	6.68505715411184	6.57250399549107e-11	1.07975570414329e-09	13.9116933900112
CAPZB	0.282037076239349	8.08688054471464	6.67357890780061	7.05970441455906e-11	1.15821472152752e-09	13.8418200155856
COL8A2	0.482120392813544	4.80251275519265	6.65915408806088	7.72244717372677e-11	1.26498918534615e-09	13.7541501439964
HMHA1	0.3487001339512	4.92159761402059	6.65883401162598	7.73782450314532e-11	1.26498918534615e-09	13.7522065901123
HERPUD1	0.412456904522596	8.49927857286892	6.65874627690719	7.74204475668588e-11	1.26498918534615e-09	13.7516738647412
PTTG1IP	0.343756177850995	10.4465743627956	6.65593486151371	7.87848266598649e-11	1.28553778135243e-09	13.7346060173783
SIRPG	0.192427371056795	3.22257252847512	6.65210909143493	8.06794233506928e-11	1.31467065763064e-09	13.7113896870295
THY1	0.731317986824013	6.73386097025022	6.6457224347255	8.39422679178381e-11	1.36599025711704e-09	13.6726574501146
RAB8B	0.209074119309079	3.96680902565655	6.64357750396042	8.50668476346547e-11	1.38242237411135e-09	13.6596563007764
PDLIM5	0.294147807242793	5.12108919957289	6.62674107068999	9.44226215301705e-11	1.5323951596581e-09	13.557725637445
ADIPOQ	0.532474975765116	3.50532349256391	6.62229727515696	9.70558102077161e-11	1.57300951079585e-09	13.5308578565346
MYO5A	0.164321427181194	4.0892406050634	6.61817530697915	9.95626085587772e-11	1.61146899497956e-09	13.5059492336129
HEXB	0.373277656513528	8.52080147957301	6.61688336015647	1.00361303966628e-10	1.62221586894783e-09	13.4981447787196
STX12	0.311714246174019	6.67951726584694	6.61657712506317	1.00551541107987e-10	1.62311214212115e-09	13.4962950440343
TUT1	-0.152128444191586	3.93194112390551	-6.60419481697653	1.08547033336386e-10	1.74983048920584e-09	13.421562321641
EMP1	0.670675431377107	7.59125254436677	6.59615709073493	1.14067458576512e-10	1.83636408579995e-09	13.3731132081949
MNS1	-0.49236587720058	4.80144061502642	-6.59463389306927	1.1514421260102e-10	1.85122377588983e-09	13.3639373246972
IL5RA	-0.0606087910405866	3.38866025450203	-6.59434142731039	1.15352095335063e-10	1.85209324269978e-09	13.362175685128
EPAS1	0.261115260250681	5.78842802423286	6.59038310933355	1.18202101956477e-10	1.89532584788269e-09	13.3383395107277
SH3BGRL3	0.386688319793199	7.96723082993371	6.58915854565436	1.19097695608204e-10	1.90714687568350e-09	13.3309678462051
KRT6A	0.953540056866175	4.8004709544741	6.58872768941382	1.19414385198144e-10	1.9096786541249e-09	13.3283744354682
RPS27L	0.301018422947376	8.38255898643384	6.5872930703787	1.20474827953026e-10	1.92408206659197e-09	13.3197401882469
RAB32	0.530411871500147	6.98401670387712	6.58468377713834	1.22427288935486e-10	1.95267471968361e-09	13.304040170893
FER1L3	0.582243553738015	8.00744695042616	6.58294824864889	1.2374308270452e-10	1.97105053165056e-09	13.2936004218376
PXDN	0.71633358021381	7.81813726121967	6.57958053060618	1.26336002381812e-10	2.00969371292176e-09	13.2733490581427
ABCA8	0.512858076843989	3.69605342326756	6.57846226858109	1.27208714649211e-10	2.02090678338495e-09	13.2666264281198
SCAND2	-0.0639145881614231	3.51037087368289	-6.57675375284911	1.28553498038984e-10	2.0395800044604e-09	13.2563572158506
SH3PXD2A	0.140513625991563	3.84036375784525	6.54858128434011	1.52846876901154e-10	2.42181854163644e-09	13.0873433108487
FAM46A	0.508270289865369	6.46278712226903	6.54624693123109	1.55050755152003e-10	2.45351010977716e-09	13.073365989966
ZNF706	0.334946086803228	9.16965614926499	6.54519759222203	1.56051563544826e-10	2.4661062049958e-09	13.0670842517204
CASP4	0.500759311753398	6.79229781542585	6.53725087572237	1.63839111867791e-10	2.58578058337083e-09	13.0195394180403
RGS19	0.259225096026985	6.23915294811839	6.5359777047286	1.65121689867386e-10	2.60261176620819e-09	13.0119265632931
LEPROT	0.365999575616346	8.44637269297241	6.53194686346107	1.69247561013803e-10	2.66415572513492e-09	12.987832513747
SMA4	-0.299069701889882	4.35015964970776	-6.53150450110045	1.69706459610068e-10	2.66789188854365e-09	12.9851890796571
NOX4	0.820499676367421	4.85396042315365	6.52397557017403	1.77706474189395e-10	2.79001481380534e-09	12.9402211504247
GFOD1	0.519676904694356	5.52582044885556	6.5055986079399	1.98817842816357e-10	3.1174016447846e-09	12.8306428369691
ANXA5	0.359495160102648	8.7678362695535	6.50467681506019	1.99939179761436e-10	3.13090715564007e-09	12.8251531487401
IL13RA1	0.500232584291051	6.66459816649541	6.50075973733327	2.04773731178699e-10	3.20244840370636e-09	12.8018324371533
ICOS	0.137233316727542	3.66409832264054	6.49868635080116	2.07378934768617e-10	3.23898460763125e-09	12.7894930665807
FTHP1	0.302690907153069	8.50245325187285	6.4961905340059	2.10558027470066e-10	3.28437793626234e-09	12.7746440367015
CAV1	0.64222760629135	7.03593721841901	6.49228456640511	2.15629420606269e-10	3.35913257818976e-09	12.7514147712794
P2RY6	0.354417751874106	4.51378279985958	6.48934481416704	2.19525067695771e-10	3.41540163461559e-09	12.7339393956206
VAV1	0.310287573922003	4.31296261205165	6.48294228803684	2.28249659587764e-10	3.54655793645917e-09	12.6959024007574
HLA-A	0.377754780097016	11.1982758536144	6.47784829355306	2.35433032922173e-10	3.65345951346495e-09	12.6656617006298
CHST10	-0.30444781967423	5.17025157535097	-6.47199730718564	2.43957467043103e-10	3.780869778807e-09	12.6309515860612
IL17RB	-0.487223605248036	4.56222275452868	-6.47082793362874	2.45697058351906e-10	3.80293570266536e-09	12.6240175912441
FLJ23049	-0.581251372342888	3.77023703351069	-6.46531694016216	2.54060339542034e-10	3.92733582639946e-09	12.5913533327845
ACTR3	0.231639934628262	9.77490556530046	6.46190632934435	2.59375213282142e-10	4.00435425428661e-09	12.5711499221732
FEZ1	0.171082780188585	4.27257682618013	6.45956562790417	2.63085688164967e-10	4.05643771687905e-09	12.5572894823054
MN1	0.393976353442471	3.73954933140364	6.45551444107231	2.69630889934716e-10	4.15203986776708e-09	12.5333103414526
RAB27A	0.478968179246223	5.79160000046933	6.45034445177867	2.78215750444948e-10	4.27876636891196e-09	12.5027272335941
CCL21	0.256345835073002	3.75141367518327	6.44974554879467	2.792273824124e-10	4.28884711608433e-09	12.4991857432671
IFNGR1	0.423525575495934	7.45221149012582	6.44818106868657	2.81887043878958e-10	4.32418316228078e-09	12.4899358077892
AMIGO2	0.822439692871168	6.28441747878486	6.44623762756588	2.85225533019235e-10	4.3698293493863e-09	12.4784478924561
STARD8	0.131057382984137	3.97883155439738	6.44332343850196	2.90304304201047e-10	4.44198784140917e-09	12.4612271980181
LOC26010	0.284941806950494	6.12113633156582	6.44056412471628	2.95194763831488e-10	4.5110854645416e-09	12.4449277069498
NAV3	0.37194438497788	4.18964454056669	6.43905856030684	2.97897082404343e-10	4.54661174437654e-09	12.4360366791337
VCL	0.180618241845587	6.48435553251018	6.43624479982413	3.03012585521766e-10	4.61883234791532e-09	12.4194248353873
GSTA3	-0.207292785932051	3.9950732834546	-6.43483170377801	3.05613997781035e-10	4.65259641122532e-09	12.4110845092532
CDKN1A	0.411098117917258	5.91714790753714	6.43301226949721	3.08995688926842e-10	4.69813899754675e-09	12.4003481655288
HHEX	0.302826378405303	4.16764753455501	6.42969676656899	3.15252557049127e-10	4.78722735433239e-09	12.3807901708492
PODXL2	-0.225601301344123	3.77102224192201	-6.42642085493615	3.21556541399756e-10	4.87680588354643e-09	12.3614740157864
PUS1	-0.292820906652499	5.74488420512274	-6.42502695724127	3.24276177757601e-10	4.91186633026042e-09	12.3532575080735
TGM2	0.352122537377594	4.7601083655605	6.42241039064389	3.29442342470726e-10	4.98385011059357e-09	12.3378378541926
S100A10	0.564869688730179	9.99355715779483	6.42032760558817	3.33612153204331e-10	5.04059918304461e-09	12.325567582234
IL18	0.478747263492259	4.46840064057655	6.41863381867722	3.37041251681869e-10	5.08314428034281e-09	12.3155914660433
ZMYND10	-0.414436333908406	3.90507020834515	-6.41852033206262	3.37272237169399e-10	5.08314428034281e-09	12.3149231280611
FLJ13231	-0.31400116575509	4.22507686467982	-6.41393296758133	3.46740082775655e-10	5.21930509598054e-09	12.2879158098459
GRP	0.516060124175912	3.59462058761293	6.40585835417141	3.64041547520186e-10	5.47289427620234e-09	12.2404172320038
KAZALD1	-0.380600462167977	3.87206043934997	-6.40542009982638	3.65004405271137e-10	5.48052749161476e-09	12.2378406542577
PTGER3	0.148229085426999	3.51573586002548	6.40422342135175	3.6764626466203e-10	5.5133204471484e-09	12.2308059146783
HNMT	0.234269880601417	4.63763224119716	6.39289046778744	3.93612305249609e-10	5.89537236295497e-09	12.1642391893215
CYB5R3	0.302811987189752	9.37512060694886	6.39191370399925	3.95932537161812e-10	5.92275728261186e-09	12.1585065711405
CBFA2T2	-0.170654328889346	4.54242568703812	-6.38896746311465	4.03012549313158e-10	6.02118749234374e-09	12.1412195615116
ASAHL	0.296925126523076	4.5470106990565	6.38771259178659	4.06065600795297e-10	6.05928372339153e-09	12.1338586601692
DUSP1	0.557928359902354	6.21557632875926	6.37920895979015	4.27359680851247e-10	6.36914019407267e-09	12.0840095156593
PDZRN3	0.56220287054918	4.98139858175544	6.37592617070742	4.35869450827362e-10	6.48793563271087e-09	12.0647803941789
ARL6IP5	0.371668104158612	8.91887075896404	6.37109102903773	4.48706236066874e-10	6.67076604286086e-09	12.0364734201682
EFCAB2	-0.42509700235362	4.42268575300939	-6.36626475790899	4.61888398495392e-10	6.85827385287485e-09	12.0082363697943
RCAN1	0.322765024798511	4.50197186773984	6.36540702462668	4.64270512491827e-10	6.88515457072239e-09	12.0032199138828
CD80	0.118011056426231	4.02329175106694	6.34660197324616	5.19625329281888e-10	7.69659067061807e-09	11.8933813149848
RHCG	-0.117966161019798	3.67600696690664	-6.34280121500337	5.31573757122206e-10	7.86389580253759e-09	11.8712146347409
IGFBP6	0.560291893002937	4.84130798942628	6.34066301856973	5.3841338251805e-10	7.95530546292314e-09	11.8587492135455
KLK6	0.956925505038573	8.19720755703515	6.33773151373647	5.47930830544416e-10	8.08600865369591e-09	11.8416646508918
MRAS	0.388840261758843	4.81687687973015	6.33438215375904	5.59006557463789e-10	8.23935981025576e-09	11.8221530026134
MOSC1	-0.439702171725707	5.62757652576599	-6.33345009222214	5.62127499879231e-10	8.2752314835522e-09	11.8167248357463
C11orf16	-0.196597751212673	4.08295661226041	-6.331064918067	5.7019196748819e-10	8.38370167581537e-09	11.8028370519359
NAB2	-0.223958536170426	4.90727215330559	-6.33037750352443	5.72537120936464e-10	8.40791708575231e-09	11.7988353673866
L3MBTL	-0.155897990429406	3.69960577075649	-6.3288123508494	5.77912005861408e-10	8.47279975489024e-09	11.7897254218035
AGTR1	0.149774549267004	3.29075177367774	6.32868181183394	5.78362514409548e-10	8.47279975489024e-09	11.7889657072914
CTSA	0.396688965639212	8.34582510677809	6.32631318895146	5.86596930557336e-10	8.58298935330673e-09	11.7751830233884
IL15	0.590128091818177	4.84185486025799	6.31988629692331	6.09522203886359e-10	8.90760482912564e-09	11.7378077331104
LTB	0.669062369427185	5.13295214990878	6.31640759990343	6.22294461565217e-10	9.08323624990102e-09	11.7175908824325
KIAA0888	-0.322189937094262	3.99126775387029	-6.31174189519536	6.39836933697074e-10	9.32798590263942e-09	11.6904903257781
KIAA1107	-0.30703068829705	4.1533196258388	-6.30462684507853	6.67524309826618e-10	9.719864255057e-09	11.6491953435217
LOC89944	-0.45219746245844	5.72523126214857	-6.29449254914529	7.08995156863661e-10	1.03112556509085e-08	11.5904447991646
RHOBTB3	0.581674865016244	5.07436806436484	6.29284731994446	7.15961395188838e-10	1.04000085897032e-08	11.5809145976879
MYL6B	-0.381986549719718	8.29956027956328	-6.28819103292928	7.36042131507133e-10	1.06788184910951e-08	11.5539538502583
IMPG2	-0.320872098727658	3.83292856191725	-6.28261531259339	7.60814001346886e-10	1.10213210837171e-08	11.5216915763855
JAM2	0.4761191697634	4.77405615562703	6.28246792797065	7.61479749348335e-10	1.10213210837171e-08	11.520839106119
MGC29506	0.435226210404319	3.90731523688311	6.28160135719386	7.6540566316063e-10	1.10648439325094e-08	11.5158272162469
PCDH12	0.154936145694836	4.49543105927167	6.27322860338455	8.04372309144682e-10	1.1614210247866e-08	11.4674327112441
GPSM3	0.19991982350558	4.52841623494818	6.27255404195259	8.07594879412732e-10	1.16467754944768e-08	11.4635361198937
PPIC	0.545787054604536	7.23586334106996	6.26475217200339	8.4579701356762e-10	1.21831191834704e-08	11.4184944884256
EHD4	0.270801327925891	7.06244735643301	6.26338648427272	8.52663597470238e-10	1.22673536926363e-08	11.4106149927918
PBX3	0.446103317366036	5.2406183929182	6.26049850924691	8.67364246568577e-10	1.24639621207384e-08	11.3939572628757
SKP2	-0.277827480872628	5.18967238833209	-6.25877341783431	8.76263472239778e-10	1.25768351998944e-08	11.3840100989301
NAGK	0.394868072536471	7.60997382403365	6.25420837565046	9.00246356918921e-10	1.29056745595448e-08	11.3576984863423
C4orf18	0.121310493350412	3.37758912827458	6.24814804560348	9.33079273275558e-10	1.33604525669254e-08	11.3227935361481
APOL1	0.606252901328689	5.51913270212907	6.22695023377777	1.05740006326943e-09	1.51225790521265e-08	11.2009282880462
D15Wsu75e	0.361993238322163	5.02715982789464	6.225735840344	1.06499315110882e-09	1.52131050126363e-08	11.1939574127906
ARSD	-0.111622350198087	3.72013377234942	-6.22538716475939	1.06718310923346e-09	1.522632583103e-08	11.1919561538827
ATP6V1C1	0.343218492239748	5.45968734585723	6.22434571523507	1.07375049484275e-09	1.52989008458132e-08	11.1859792137435
PCNXL2	-0.293670747042124	4.67901848783519	-6.22417817766125	1.07481067227686e-09	1.52989008458132e-08	11.1850177848096
RGS12	-0.0795752203307614	3.57384221750479	-6.22372692584976	1.07767128828955e-09	1.53215084457883e-08	11.1824283460588
BCHE	0.490508437390393	3.44138376432312	6.21599712530487	1.1278449801372e-09	1.60159307202974e-08	11.1380967724278
CTSW	0.213191822162569	3.63098102442874	6.21373588024283	1.14294966788598e-09	1.61953585215852e-08	11.1251370141412
EDG2	0.313076706657567	4.69023612866437	6.21370309240351	1.14317013314627e-09	1.61953585215852e-08	11.1249491282574
HLA-DMB	0.679267284922425	7.53321288410931	6.21167893063962	1.15686143089878e-09	1.63700650421658e-08	11.1133515941719
IL10	0.135603588719349	3.56167228281365	6.20956111054087	1.17135789052767e-09	1.65557414527397e-08	11.1012208677274
PILRA	0.273752592644441	4.1712501782533	6.20659740984833	1.19194306083632e-09	1.68269382632954e-08	11.0842508818398
GRB2	0.287266443716426	7.23604539513403	6.20489440153507	1.20393138053001e-09	1.69762783189021e-08	11.0745026572372
INPP4B	0.404738267289245	4.01735265855869	6.20248407391619	1.22110065471446e-09	1.71982386948205e-08	11.0607095279971
TTC30A	-0.381437933863879	5.1197367253235	-6.2018976295092	1.22531410602739e-09	1.72374211037171e-08	11.0573542798969
AGBL2	-0.277768115696333	3.33860597018524	-6.20155665610964	1.22777044496371e-09	1.72518222850094e-08	11.0554035786565
DYSF	0.284228510671761	5.24832458838407	6.20075004666681	1.23360036659614e-09	1.73135380122969e-08	11.0507893459513
PCDH17	0.519123662661856	4.89752106117596	6.19755083979634	1.25699103608336e-09	1.7621287609448e-08	11.0324932025174
P2RY10	0.102358714996932	2.93356926995903	6.18182704790222	1.37840652269952e-09	1.93008969143577e-08	10.94268586041
LIF	0.46361462775008	4.45887912542477	6.18022809399773	1.39137737982907e-09	1.94598912983759e-08	10.9335641875574
FKBP15	0.159315871291722	5.0857141470755	6.1796674686759	1.39595342104459e-09	1.95012425710197e-08	10.930366420266
SERPINB8	0.308955038856018	3.80934086498569	6.17936450491577	1.39843245041331e-09	1.95132370427313e-08	10.9286384388375
SMAD7	0.438764405171288	5.14712765682476	6.16518541500231	1.51939610126639e-09	2.11765831614003e-08	10.8478471757748
FAM49B	0.346677522780381	7.47636563323808	6.16329243593597	1.53630023074336e-09	2.13874304955047e-08	10.8370730676656
SELP	0.204666995345475	3.60151277518431	6.15934466791806	1.57214714335514e-09	2.18611961897028e-08	10.8146129362643
CSF3	-0.100584772713406	3.46352219527106	-6.15839182011221	1.58092104627100e-09	2.19578445665459e-08	10.809193708291
ITIH4	-0.130733445005704	3.79335097825103	-6.15591146733731	1.60398545339091e-09	2.22525263015361e-08	10.7950902877934
RUNX1T1	0.360884259237531	3.64699084736423	6.15417673376379	1.62031162538354e-09	2.24531560332204e-08	10.7852293681054
TMEM45A	0.71389862087501	6.36169455854169	6.15262967157825	1.63500852388995e-09	2.26307731548077e-08	10.7764372404576
IL1RL2	-0.165654555191368	3.5675494680598	-6.14399423529899	1.71946940162531e-09	2.37725034837795e-08	10.7273956124258
ATP6AP1	0.371098310249582	8.31426423399176	6.13993490880577	1.76063203072143e-09	2.43136822407655e-08	10.704362474162
RNF130	0.336883702623813	7.84195514861101	6.13899436629565	1.77030595578389e-09	2.44192718436994e-08	10.6990275632039
SQRDL	0.657847902658107	7.65184038668645	6.13737121134683	1.78712322035762e-09	2.46230409834627e-08	10.689822398105
CTSB	0.364868759016209	9.467015581498	6.13388312314052	1.82379287359622e-09	2.50995586101093e-08	10.6700479125458
PLA2G7	0.465720892003143	4.55575067910047	6.13167777607415	1.8473557169568e-09	2.53948145474815e-08	10.6575504112031
TBC1D2B	0.330435716364937	5.14603921529056	6.12323926349238	1.94029515697576e-09	2.66420003196147e-08	10.6097654485618
KMO	0.242921641925105	3.60199355466245	6.1173431369791	2.00792969593602e-09	2.75392817750132e-08	10.5764105661445
SGPP1	0.227506317504825	3.54493697711969	6.11547437860884	2.02984317347802e-09	2.78081586974088e-08	10.56584455437
EFCAB1	-0.393640751563355	3.56542438906404	-6.1152053308613	2.03301727348463e-09	2.78199931901159e-08	10.5643235773495
DUSP3	0.220347891960119	4.85771348511272	6.11355485792733	2.05259520510744e-09	2.80560175481314e-08	10.5549943937815
CLEC10A	0.164998380899387	3.27161137178568	6.11327562413454	2.05592565384842e-09	2.80696788249917e-08	10.5534162563248
ACVR1B	-0.0974762622558094	4.36174083708406	-6.11229672164816	2.06764288175069e-09	2.81976846908741e-08	10.5478843067259
FANCC	-0.176650347166905	4.07453309334961	-6.11093097542287	2.08409964722945e-09	2.83899637465352e-08	10.5401674962811
PELO	0.379186693567217	6.11426567646217	6.10703225053262	2.1317853866247e-09	2.90067340403781e-08	10.5181468013615
WARS	0.474988915298465	7.10337434891752	6.10664588836146	2.13656868946155e-09	2.90390069508983e-08	10.5159652109087
SLC36A1	0.245666614999057	4.40627086326213	6.10583748151155	2.14661101497356e-09	2.91426041063265e-08	10.5114009295516
EPB49	-0.300362432999299	4.72053840194784	-6.10526898474057	2.15370069968316e-09	2.92059277315141e-08	10.5081914937165
HTR2B	0.431253014536398	3.43818333338608	6.09900914608975	2.2332958298498e-09	3.02512355264919e-08	10.4728685574535
MYB	-0.581297092511902	5.31932285114404	-6.09665577512098	2.26395692907894e-09	3.06321003819872e-08	10.4595969755021
NEK11	-0.409738536903087	5.20679967917515	-6.09536769329209	2.28091260639028e-09	3.08268794681838e-08	10.4523348260126
GNGT1	-0.261723797347169	3.46057512075916	-6.09450247751383	2.29237148678634e-09	3.09470150716156e-08	10.4474575115529
CPZ	0.44379914050394	4.57237126471663	6.0933098244943	2.30825919178767e-09	3.10977587092477e-08	10.4407353659044
CLIC4	0.353491198308079	6.41943933058227	6.09327665668233	2.30870256486193e-09	3.10977587092477e-08	10.4405484383257
CXCL11	0.851970090397727	4.96276615822809	6.09069933151456	2.34341081340844e-09	3.15300033687871e-08	10.4260257695913
RTN1	0.385964937902686	4.20484422605741	6.09046632671967	2.3465736497832e-09	3.15373213065729e-08	10.4247130963356
RTDR1	-0.153254382234876	4.49371694373876	-6.08945564033975	2.36034118868496e-09	3.1686988399269e-08	10.4190197136915
RAI14	0.512578612717285	6.97173930101677	6.07932323238913	2.5028001336153e-09	3.35620481169214e-08	10.3619865404324
THNSL1	-0.386045437171325	4.56604233300692	-6.07586725694989	2.55328531751922e-09	3.42009586135333e-08	10.3425521241686
LILRB3	0.170275399346713	4.73675106293811	6.07384341583854	2.58331026684384e-09	3.45646913703705e-08	10.3311755860161
MYH11	0.362969569111745	4.42900767602202	6.07052289281252	2.6333211726183e-09	3.51947320318197e-08	10.3125170698306
ETHE1	0.499778216158522	6.91572112349751	6.0676501553637	2.67735010346125e-09	3.57435143524173e-08	10.2963817561497
TRAM2	0.366998132868839	5.93839536196054	6.06734407594846	2.68208340201074e-09	3.57670524108674e-08	10.294662983332
ARL15	0.142603599877245	3.60265056175381	6.0625929564107	2.7566129657122e-09	3.67202802357371e-08	10.2679928171783
UBB	0.651861153388678	11.4596374551033	6.06102391499364	2.78166764399801e-09	3.70130848276508e-08	10.2591890030447
SLC43A3	0.453310945824458	5.61715013989326	6.05622227953939	2.85973087497325e-09	3.80098004375583e-08	10.2322593567848
CLEC1A	0.159387953206344	3.5967050572987	6.05179559630705	2.93359166389423e-09	3.89485235023312e-08	10.2074487597033
MTDH	0.32460663643514	8.6330846170086	6.04746108171575	3.00771890412813e-09	3.98887126029856e-08	10.1831697710219
SDC1	0.584439824400548	5.36112647902283	6.04296811049233	3.08648664124823e-09	4.08883081781202e-08	10.158018912084
DYNLT3	0.363867115781249	7.91036342002983	6.04068395761623	3.12729982833329e-09	4.13834555305379e-08	10.1452387556314
ARSB	0.124432091647354	3.38263571852969	6.03996653295659	3.14022719491567e-09	4.15089087608941e-08	10.1412255163849
SDCBP	0.273400380023952	9.99267010794554	6.03585919248601	3.21524886386201e-09	4.24539767748096e-08	10.1182570975477
MAPK9	0.349710778696878	5.80509104792511	6.03116400637247	3.30315314334824e-09	4.35668895423872e-08	10.0920177915785
CA14	-0.313627097016423	4.15924925862311	-6.02597761960798	3.40298295426164e-09	4.4834486581202e-08	10.0630536903681
OSMR	0.355987266649738	4.4301539974357	6.02073597131747	3.50686856776395e-09	4.61526899377197e-08	10.0338026396805
EDEM1	0.24153978528687	5.34258287036057	6.01800587332421	3.56219729643359e-09	4.68290291010267e-08	10.0185759405244
CNN3	0.489967900437192	7.91982421413284	6.01781794097288	3.56603717701723e-09	4.68290291010267e-08	10.0175279944014
ZNF768	-0.199616120127823	4.19069979356083	-6.01324801625035	3.66066522478112e-09	4.80193144191876e-08	9.99205385979898
ZNF3	-0.305421268325461	5.58662723305817	-6.01130181417269	3.7017051400093e-09	4.85048240435168e-08	9.98121017548608
MVP	0.410152521593341	6.57330022240151	6.00512030890331	3.83505783618858e-09	5.01975722428075e-08	9.94678852570875
IER3	0.666768289678942	7.95942460517751	6.0048596941519	3.8407819017154e-09	5.0217910597673e-08	9.94533796153378
C20orf12	-0.341787323019768	4.57336345533035	-6.00280979804804	3.88609703019236e-09	5.07552933162434e-08	9.93393025818623
MTMR6	0.350060813014944	5.91830585288617	5.99981844279469	3.95316223078011e-09	5.15752758212938e-08	9.917289308322
USP21	-0.327912114391753	6.03701351875678	-5.99796829484617	3.99520618334158e-09	5.20673948699126e-08	9.90700046769703
NEDD4	0.181274921589639	3.80459481425598	5.99270676323795	4.11717326580375e-09	5.35989194235771e-08	9.87775547765837
CRYAB	0.836851257586697	7.20061746776829	5.98951806273334	4.19285156602835e-09	5.45251820282002e-08	9.86004254034847
CTSD	0.352140058604448	6.18698433551772	5.98125450602598	4.39534927446834e-09	5.70968672741616e-08	9.81417686519023
IQCH	-0.101749141270329	2.9868135367975	-5.97711443292848	4.50036047132321e-09	5.83979965470626e-08	9.79121841058981
PNMT	-0.189830034216324	3.90504200919507	-5.97205397454628	4.63204711381541e-09	6.00421004785416e-08	9.76317455447478
C15orf24	0.323504977903742	8.41494903882287	5.97010411236209	4.68378534113767e-09	6.06474656752471e-08	9.75237432214758
LIMK2	0.372636938918872	5.84807150014587	5.96091307987368	4.93535830896869e-09	6.3836288675189e-08	9.70150621621635
FHL3	0.209862163003089	4.47350808819574	5.96022221372631	4.95479253537885e-09	6.40188966856567e-08	9.69768531108534
TRAM1	0.32184906957505	8.33088984325072	5.95773909961585	5.02526179634613e-09	6.4859809808789e-08	9.68395533695541
FAM90A1	-0.262767050458696	4.06201235147878	-5.95580992012294	5.08068510230709e-09	6.55049357622934e-08	9.6732916452784
KIAA0319	-0.150851262236365	3.51837282855335	-5.95384660859202	5.13770143019956e-09	6.61691985266985e-08	9.66244233136613
TIMP1	0.438199071431542	10.194669375972	5.95280655255795	5.16815815473529e-09	6.64903424138059e-08	9.65669619779858
ADAMTSL3	0.258097415976895	3.51826166809228	5.94949800818848	5.26622129920689e-09	6.76796551601381e-08	9.63842278493676
CPSF4	-0.226927888468212	6.40532942168332	-5.94573223401238	5.38004717637355e-09	6.90687932813329e-08	9.61763466821589
AIM2	0.45281664282364	4.45666480086173	5.94084107471213	5.53147970645692e-09	7.09372509320066e-08	9.59065099989313
ALLC	-0.099262916293485	3.59240258332977	-5.93582645018526	5.69105157748698e-09	7.29060032937215e-08	9.56300601210452
FTH1	0.330093720688851	11.2090785549393	5.93544502603014	5.70337118259995e-09	7.29861804260028e-08	9.5609040904956
HOOK1	-0.343559238604943	6.00631222321865	-5.9296234058829	5.89466521222855e-09	7.53540960569599e-08	9.52883718754026
DKFZP586H2123	0.401543002768987	4.34856516542772	5.92829851380063	5.93906701431006e-09	7.58411929865554e-08	9.52154313895217
NACAP1	-0.141963603825044	8.89296110332412	-5.92810421510703	5.94560602976012e-09	7.58442667482748e-08	9.5204735665884
ADAM9	0.447317774020972	7.36072740976738	5.92171574055861	6.16456352820868e-09	7.85541523880306e-08	9.48532318854646
ALMS1	-0.303838183181448	5.64811840480397	-5.91585152076482	6.37246644002248e-09	8.11175907724637e-08	9.4530860464055
SKAP2	0.461569243544166	4.91022375130775	5.91119040021114	6.54258176800657e-09	8.31951105072176e-08	9.4274822614033
TNFRSF17	0.343295630282546	3.91913369244016	5.9109151441831	6.55276507673992e-09	8.32367057532723e-08	9.42597080848821
MAPRE2	0.169195780514402	4.2358811665445	5.90983806575317	6.59276128541033e-09	8.36565135921087e-08	9.42005706687314
SETDB1	-0.230033688696947	5.39014615354548	-5.90944128652722	6.60755523113448e-09	8.37559790456015e-08	9.41787876870908
TSNAXIP1	-0.157435697514723	4.0627920944023	-5.90910845950647	6.61998968972314e-09	8.38253584055164e-08	9.4160516620635
PHF11	0.390238629665014	7.8691783172701	5.90860427465049	6.63886959889798e-09	8.39761215440436e-08	9.4132840281937
NCDN	-0.119188442848737	4.38072337802831	-5.90730307966887	6.68783774914972e-09	8.45067598900955e-08	9.40614228719586
AP3B2	-0.17220372521658	3.52834481230883	-5.90373253745917	6.82402606457899e-09	8.61372346642141e-08	9.38655196023931
BMP4	0.424726591622355	4.19732205513985	5.90024275381654	6.95974705581896e-09	8.77584021425884e-08	9.36741458407163
BAZ2B	-0.393375917877807	6.29776350069226	-5.89749562071569	7.06843480620064e-09	8.90356610212009e-08	9.35235663213027
SLC25A32	0.360962410096042	6.79713468863003	5.89650051148064	7.10821249537345e-09	8.94431503336333e-08	9.34690359716308
CD72	0.175399218186959	3.7356304244313	5.89188586610054	7.29554728174098e-09	9.17045724078548e-08	9.32162646164583
PEG10	-0.61826622475304	6.26617791415716	-5.88853248129232	7.43469327282043e-09	9.33561797615262e-08	9.30326869252209
CALCRL	0.160104359125748	3.58346285415067	5.88545709296323	7.56457773775465e-09	9.48881719979599e-08	9.28644070530446
ACTB	0.226783865290985	11.0015701230904	5.8841661837844	7.61975455674077e-09	9.54808370158922e-08	9.27937933376678
ZFYVE9	-0.114795463743724	4.10796430913983	-5.87403692639635	8.06654670271224e-09	1.00974381906508e-07	9.22401787731538
C2	0.617629042559935	6.47624541480742	5.87231475165082	8.14501021894975e-09	1.01850688532288e-07	9.21461351240906
TPBG	0.720408949996471	7.10802513383091	5.87171243868995	8.17262734518285e-09	1.02090019181216e-07	9.21132499357352
SSX2IP	-0.290988556296228	5.16149828438582	-5.8672864352212	8.37838801100994e-09	1.04551863656561e-07	9.18716874746107
FCER1A	0.283890088142315	3.63347462543423	5.86004488870242	8.72598515483708e-09	1.08776721774895e-07	9.14767972125456
AQP6	-0.108638850227247	3.52405442086769	-5.85926237770254	8.7643774936398e-09	1.09142330691221e-07	9.14341511398745
RGS6	-0.0716926886078926	3.64266049315347	-5.85334221803307	9.06022470598313e-09	1.12671840020606e-07	9.11116675981043
MMP12	0.846152793947575	4.1774740638277	5.85321833700313	9.06651826772688e-09	1.12671840020606e-07	9.11049225440283
GREM2	0.106812767097504	3.28841469990428	5.84500310384503	9.49353294176665e-09	1.17856828540983e-07	9.06578960112374
FAM65A	0.263534006081176	6.11471875404196	5.84377216123604	9.55918194808842e-09	1.18549607640454e-07	9.05909617851851
PPP1R9A	-0.435593719715162	5.7374562253397	-5.84300493918379	9.60032339315604e-09	1.18937339815211e-07	9.05492491729474
HLA-G	0.347774745488308	7.10671193647143	5.84191297301006	9.65917678678158e-09	1.19534667452231e-07	9.04898889103529
APOL6	0.501761504799611	5.19650988352416	5.84174259751659	9.66839113921878e-09	1.19534667452231e-07	9.04806280097028
FAM38A	0.40462113387061	4.74682169004338	5.84002383885959	9.76182679572139e-09	1.20566070024694e-07	9.03872165128307
RAP1A	0.240298426912859	7.95535772473018	5.83842249164789	9.84967166982358e-09	1.21526379352475e-07	9.03002074896817
IQSEC3	-0.215912727617438	3.96679297084309	-5.83508362789124	1.00353174405356e-08	1.23690166447215e-07	9.01188570053774
YWHAZ	0.307616718802898	9.78531740023061	5.83488572063681	1.00464278414443e-08	1.23700494955698e-07	9.01081104810834
CCDC33	-0.122742407686621	3.36948646143096	-5.8303627678073	1.0303638196679e-08	1.26737907215943e-07	8.98625963395521
SNRPE	-0.247498223387051	8.77554772769239	-5.82811904293463	1.04336053734312e-08	1.28205587660059e-07	8.97408639180339
ELAC2	-0.123934364381895	4.63311900946731	-5.82740428059711	1.04753424810174e-08	1.28587231555975e-07	8.97020932714022
NR3C1	0.408737422527217	6.67943535667727	5.82695916779595	1.05014161513889e-08	1.28776021685362e-07	8.9677951223512
DLEC1	-0.123804449725592	3.51529781257509	-5.81928659582388	1.09609310118412e-08	1.34274192517387e-07	8.92620565444984
MAGI1	-0.128510946430378	3.14760973484698	-5.8037973262739	1.1949100120102e-08	1.46230755738077e-07	8.84238992393162
AGER	-0.0726568059945478	3.49287889940907	-5.80359472369426	1.19625842134504e-08	1.46247146292761e-07	8.8412948790431
PTHLH	0.0841943457145882	3.26095091908858	5.79998380578792	1.22054095925979e-08	1.49064444537591e-07	8.82178381079521
C11orf49	-0.288362244348193	7.62620312922815	-5.79977491240691	1.22196032229024e-08	1.49073578958951e-07	8.82065540750792
UPP1	0.422120211400103	4.41811570059754	5.79960858025514	1.22309164600103e-08	1.49073578958951e-07	8.81975693724382
COBL	-0.556094470949358	5.6412928763655	-5.79491360787177	1.25544943760891e-08	1.52862711098953e-07	8.79440547943233
CLCN4	-0.12101603904478	3.77896752025249	-5.79347092460579	1.26555894719043e-08	1.53937988303709e-07	8.78661898832869
FBXL7	0.407512647760643	5.17768038328023	5.79107483627769	1.28252497148929e-08	1.55844255365026e-07	8.77369046202822
JMJD2D	-0.150384412834607	3.44394435344693	-5.79056660730862	1.28615199095137e-08	1.56127442288674e-07	8.77094881642946
C11orf24	0.232771302805568	6.14034852290749	5.78352435220562	1.33745053213535e-08	1.62191130996715e-07	8.73298076254993
TCTN2	-0.213210851742544	5.74706100476014	-5.77738744916378	1.38377596539224e-08	1.67640142608183e-07	8.69992652214576
CEP250	-0.11711994276066	3.86538913829307	-5.776305474302	1.39210400982242e-08	1.68479562676197e-07	8.69410200365244
CD209	0.101495682994068	3.9257150947554	5.7754783273872	1.39850354840866e-08	1.6908413383471e-07	8.68964992002309
RIPK2	0.349688968814093	6.04734335649599	5.77231971982816	1.42320615499949e-08	1.71898179724212e-07	8.67265393143207
HAS2	0.216935602235896	3.35513518534932	5.77170620151531	1.42805339043504e-08	1.72310810897983e-07	8.66935361710418
PARVA	0.350786470295652	6.74742850682369	5.76733720613287	1.46303984473098e-08	1.76355613716221e-07	8.64586016560857
C1orf25	-0.335043332456975	5.26752469372433	-5.76469853203668	1.48457316042699e-08	1.78725116925674e-07	8.63167866298012
ARHGEF4	-0.0955925485377218	3.53024738742598	-5.76456567108118	1.48566552103138e-08	1.78725116925674e-07	8.63096475316844
KLK10	0.468113143929927	6.10034396683803	5.76271894706793	1.50093032416489e-08	1.80381267101732e-07	8.6210431168284
BCL3	0.234760321981656	4.91314067023537	5.76134472866608	1.51238852298129e-08	1.81577094653446e-07	8.61366183455153
KIFC3	0.121895896745154	3.97791564856186	5.76077267708229	1.51718336045822e-08	1.81971334926673e-07	8.61058964768563
EDG1	0.188666501891009	3.90626691310749	5.7548998548328	1.56727289302761e-08	1.87792041570533e-07	8.57906512498952
AAAS	-0.200949013123014	4.87622765419292	-5.75422178465718	1.5731589125207e-08	1.88309936625986e-07	8.57542713144131
WDR79	-0.193950854990466	4.94130025440517	-5.75369672137889	1.57773153995706e-08	1.88669743834785e-07	8.57261030858403
EPM2A	-0.105829149775198	3.7508631896395	-5.75165399483617	1.59564458057945e-08	1.90622540072794e-07	8.56165375334513
ZYX	0.373194665661254	6.8965851388227	5.75098620206898	1.60154344062814e-08	1.91137622517781e-07	8.5580726510826
SHANK2	-0.136667930190213	3.92435498955112	-5.74997048832815	1.6105563722751e-08	1.9202296866274e-07	8.55262648126491
TSPO	0.398484746074601	7.50259118835535	5.74622501751533	1.64422089015968e-08	1.95842808697358e-07	8.53255080388562
FLVCR2	0.134515312214794	3.88126572461001	5.74572324389804	1.64878261460526e-08	1.96192097283365e-07	8.52986216587757
ARNTL	0.25411649766557	4.9084413024343	5.74343336939076	1.66975733575887e-08	1.98491785164939e-07	8.51759498954942
MLXIPL	-0.190532825515569	3.9088255067532	-5.7409773760084	1.69254258986348e-08	2.01001951352426e-07	8.50444260928752
FXYD5	0.55995390288735	6.571270337251	5.74034532987597	1.69845517555998e-08	2.01505391370377e-07	8.50105865452405
SOX12	-0.345952697869866	5.87146855537718	-5.73593375734815	1.7402880467159e-08	2.06240340707473e-07	8.47744824558367
SPA17	-0.520568344173005	5.99497657635966	-5.73577722923733	1.7417906203247e-08	2.06240340707473e-07	8.47661080830053
FLRT2	0.41128263005077	4.65953818283437	5.73341845324765	1.76458702850964e-08	2.08734351643547e-07	8.46399358057698
TFAP4	-0.125983014604315	4.35284122117273	-5.7305137170929	1.79305946919527e-08	2.11894230893518e-07	8.44846217389878
TPM2	0.362918673251801	5.54415147458987	5.72851473247435	1.81291311833701e-08	2.14030389911905e-07	8.43777772425732
CABC1	-0.347303379342313	6.65519882454737	-5.72011836380639	1.89866910350269e-08	2.23935096418995e-07	8.39293502455102
ZNF771	-0.0502837220138481	3.43387367615408	-5.71990998944378	1.90084679886967e-08	2.23972574872686e-07	8.39182288113672
S100A6	0.496718191776569	10.3849395398962	5.71847436871526	1.91591656004308e-08	2.25527538768707e-07	8.38416158966109
SAT1	0.423025258627304	9.12980497647938	5.7139067438722	1.96464127428797e-08	2.31037209228278e-07	8.35979725689745
MYST1	-0.171445951672649	5.33764594647417	-5.71180350480463	1.98748120471057e-08	2.33495108947557e-07	8.34858398431087
SGCD	0.0968616352512721	3.70741132979766	5.71143888445749	1.99146698186528e-08	2.33735335239978e-07	8.34664040137429
CROCC	-0.127644142639072	4.0836620217722	-5.70968285634965	2.01077195679006e-08	2.35771333044458e-07	8.33728152879794
LRDD	-0.133009274159826	4.01850669186459	-5.70734940925457	2.03670704592082e-08	2.38580021857768e-07	8.32484913408203
CRLF3	0.29673682013544	6.94715310781643	5.70676220914458	2.04328461493621e-08	2.39117913829561e-07	8.3217212810666
TRAT1	0.135300401332133	2.98265258935081	5.70626574899879	2.04886188926591e-08	2.39247919311705e-07	8.31907699315409
PPM1F	0.214108064314112	4.76820187217715	5.70620812558748	2.04951019496289e-08	2.39247919311705e-07	8.31877008743767
IL17RA	0.217379749496231	4.69601164326059	5.70613298689393	2.05035586056867e-08	2.39247919311705e-07	8.3183698983348
BDKRB2	0.22542510286926	4.26200126853818	5.70126236930239	2.10590438402105e-08	2.4549177727378e-07	8.29243873972763
ITGAV	0.421520449423991	8.29970086095834	5.70077806510933	2.11150723439467e-08	2.4590686766519e-07	8.28986135797798
CCL19	0.302681123294382	4.08192009235753	5.69517143719128	2.17743574916735e-08	2.53339915859645e-07	8.26003773731994
CFHR2	0.223265089122808	4.08010400230741	5.69100888797372	2.22767563637783e-08	2.58935038738048e-07	8.23791219467843
CHD4	-0.238939705899083	7.21739714745612	-5.68936547488593	2.24782007548556e-08	2.61024583886183e-07	8.22918070155172
SH3GL1	0.259207519827171	6.27377409154589	5.68702082131523	2.27686746809423e-08	2.64142948466192e-07	8.21672730067182
TMEM140	0.45015127140821	5.19249383903729	5.67737082710288	2.40031485460287e-08	2.78196260626831e-07	8.16551933989863
GOLGA2L1	-0.157631061164535	3.6719413666579	-5.671922147798	2.47287055940572e-08	2.86329877657343e-07	8.13663922804517
HNRNPU	-0.0927986585760774	5.69994035640326	-5.66056477918136	2.63103713562033e-08	3.0420422041267e-07	8.07651844296343
RABAC1	0.432837833390587	8.10221472250213	5.66047724415267	2.63229361958149e-08	3.0420422041267e-07	8.07605547984615
STAP1	0.117589902479808	3.12088789207441	5.65751938944661	2.67509593258003e-08	3.08854316588003e-07	8.0604153805667
GRIK4	-0.0829500771095115	3.08476685679877	-5.65602551931933	2.69697006755017e-08	3.11081547446736e-07	8.05251902722646
YIPF5	0.439273989005828	6.1967448681747	5.65555458641326	2.70390177263571e-08	3.11582632976834e-07	8.05003012973782
UBD	1.0131868902421	6.14805344751462	5.6533462761886	2.73663811024684e-08	3.1505350022555e-07	8.03836154027131
KIAA0133	-0.264947425360264	5.51697395964212	-5.65221670490424	2.75353187490603e-08	3.16695614494923e-07	8.03239448391103
AHNAK2	0.711901697587159	6.38117100369073	5.65059263775082	2.77799930438143e-08	3.19204843734362e-07	8.02381703318866
AZI1	-0.182568667217818	4.82951986048319	-5.64886523284641	2.8042558197078e-08	3.21914667120317e-07	8.01469616701883
STX1A	-0.201765202163463	3.98483324675078	-5.64768127555688	2.82239130202033e-08	3.23687962465988e-07	8.00844616191655
RAD52	-0.1388717504546	3.8322632552773	-5.63897584846114	2.95928915838447e-08	3.39065271601006e-07	7.9625260818138
TXNDC5	0.307512595005171	8.19395438932007	5.63876322426951	2.96271237106505e-08	3.39088859105522e-07	7.96140528794667
C6orf124	-0.402032314900511	4.84304180025485	-5.63851290485947	2.96674741006338e-08	3.39088859105522e-07	7.96008584066872
ZNF345	-0.208496839621916	4.45086558156214	-5.63843881821129	2.96794267976433e-08	3.39088859105522e-07	7.95969533570294
IPO9	-0.235779386514761	6.26520693827574	-5.63294705669077	3.05786071936895e-08	3.49030888934985e-07	7.93076115510511
FGF1	0.0786260351798029	3.66313284678386	5.6257552541429	3.17963197739355e-08	3.62586441967548e-07	7.89290726777478
VASP	0.250907558344096	6.09578262607485	5.62490685334605	3.19430454799942e-08	3.63914998741807e-07	7.88844451376051
FLJ22167	-0.433638030183409	5.76697762367841	-5.62326405718165	3.22290325086901e-08	3.66826095907038e-07	7.87980475556447
CALML4	-0.325417590319199	5.21496055312038	-5.62155725005687	3.25288018258652e-08	3.69888415096383e-07	7.87083068647513
ST7L	-0.114486069291137	4.23607788664192	-5.61476773116553	3.37483487275353e-08	3.83393976770736e-07	7.8351562375949
ACSM3	-0.461761829256423	4.12379804406517	-5.61170021562415	3.43138259909132e-08	3.89450605638621e-07	7.81905081552582
CNNM3	-0.274206168719775	5.88328248828722	-5.61042627434174	3.45513690963068e-08	3.91777388566598e-07	7.81236448266414
FAM26B	0.421413626815146	5.70272751650967	5.60997389358282	3.46361058104676e-08	3.92368754628081e-07	7.8099904629004
BRF1	-0.0837055100679045	3.84209065253282	-5.60896174967961	3.48264263156808e-08	3.9415397151638e-07	7.80467950405906
CCRK	-0.184427801584405	4.2152270996682	-5.60632667324821	3.53267038806354e-08	3.99440533455974e-07	7.79085656171406
TCL6	-0.0460317375373269	3.4468561853334	-5.60538073483341	3.55079933001405e-08	4.01113747955246e-07	7.78589579341711
SFI1	-0.143720740905577	3.90177072230627	-5.60267208434383	3.60321285638292e-08	4.06653132301435e-07	7.77169491181214
NRP2	0.145545327119178	3.52109386415364	5.60164240565765	3.62333439816722e-08	4.08541131298966e-07	7.76629809804982
DNALI1	-0.560090018726139	5.1463603503169	-5.60125508471833	3.63093152000977e-08	4.09014755509426e-07	7.76426827269972
CCHCR1	-0.251039187498046	5.0632484168915	-5.59995734425965	3.6564992268762e-08	4.11509941028441e-07	7.75746812361464
POM121	-0.111636181628001	3.73604133874313	-5.59925040161448	3.67050081922931e-08	4.12700008078052e-07	7.75376432965681
ERG	0.143353251897259	3.80240719610058	5.59621344906088	3.73124589410679e-08	4.19138647918227e-07	7.7378578638041
CLUL1	-0.422711469036126	3.96510673378894	-5.59425028777005	3.77103229816582e-08	4.23213149436279e-07	7.72757954584627
C14orf79	-0.200736462538145	4.51058743111162	-5.59394641700009	3.77722746735622e-08	4.23448743534993e-07	7.7259888833044
LRRC17	0.688794475207239	4.99504199722033	5.59380252999607	3.78016441870219e-08	4.23448743534993e-07	7.72523570899267
AKAP6	-0.0895291870985724	3.54944316644797	-5.59172535641896	3.82281101895079e-08	4.27604570620965e-07	7.71436466343013
HK2	-0.244337310451813	5.29803368032479	-5.59165005769692	3.82436574122886e-08	4.27604570620965e-07	7.71397064817099
CLDN5	0.223471000574608	4.27587467651078	5.58936230045203	3.87189632388078e-08	4.32517398257628e-07	7.70200172412574
C10orf10	0.351048489531637	5.4201525289048	5.58891560632163	3.88124369468618e-08	4.33159745796209e-07	7.6996652417265
GNG3	-0.10390033313498	3.88528720624896	-5.58827488703017	3.8946895076929e-08	4.34257880107758e-07	7.69631417469766
GCH1	0.438209366918551	6.25317797648168	5.58802272415436	3.89999368814624e-08	4.34447030459362e-07	7.69499541363126
CLSTN2	0.316893249638078	4.09830840988347	5.58784793075191	3.9036745451205e-08	4.34455165178753e-07	7.69408130987712
ZBTB39	-0.210032115725539	4.61577041513042	-5.58531373777925	3.95742162378346e-08	4.40030204927059e-07	7.68083124379419
SAMD4A	0.108762760785323	3.86215156698941	5.58496102190379	3.96495912564347e-08	4.40461603237995e-07	7.67898748035957
SPINK5	-0.298345587466104	4.39723561492859	-5.58138434261921	4.04218552560311e-08	4.48626710592743e-07	7.66029673968838
AZGP1	-0.391550086367425	3.64798474186573	-5.57909545369329	4.09237211188235e-08	4.537784988148e-07	7.64834113413668
HAMP	0.258343991512169	3.85463678956469	5.57775611881908	4.12201915662374e-08	4.56645397277489e-07	7.64134734598528
FAM120C	-0.134771820301278	3.58252364191733	-5.57614056981101	4.15805844532236e-08	4.60214520207462e-07	7.63291316800511
FGFR4	-0.14296924438564	3.66297718428415	-5.57437456739537	4.19780465923028e-08	4.64186994549596e-07	7.62369597527304
TFF2	-0.262874032347799	4.13488055774431	-5.56957895576343	4.30760966711763e-08	4.75892069829637e-07	7.5986794135932
SFT2D2	0.356603434450808	5.19011128663061	5.56139071575139	4.501585738507e-08	4.96866136233742e-07	7.55600860074445
C6orf26	-0.206340337752349	3.95398507392904	-5.55755195322692	4.59542421402036e-08	5.06759142721915e-07	7.53602285141308
KDELR1	0.308660022063279	6.50304886213996	5.55732035856699	4.60114598350109e-08	5.06925891430193e-07	7.5348174867618
CD34	0.201981194664217	4.69475328648345	5.55580705578958	4.63870449929696e-08	5.10596705489342e-07	7.52694238797281
DDX11	-0.244351692087483	4.90461179850772	-5.55443336635822	4.67305601058761e-08	5.1390813223284e-07	7.51979545201966
CEL	-0.522811477877722	3.75471051568792	-5.55360840824447	4.69380429404868e-08	5.15718898804144e-07	7.51550416137174
CCDC87	-0.117726458618257	3.62540194504203	-5.54481032021429	4.92073014451384e-08	5.40158909756022e-07	7.46977275924814
GRB14	-0.379399513434449	3.5672957409094	-5.54293259200184	4.97052512301979e-08	5.45128083163974e-07	7.460020782579
PRKCH	0.306031666329782	4.70378934906595	5.54037106577148	5.03924437018972e-08	5.52161789861917e-07	7.4467221716968
ZNF365	0.152914754421601	3.70715497854424	5.53959454952272	5.06025818299806e-08	5.53806036603027e-07	7.44269181636975
FTCD	-0.0884052269560196	3.47835519480935	-5.53947693981497	5.06344831672424e-08	5.53806036603027e-07	7.44208142942961
POU2F1	-0.238230854651455	5.16690188763088	-5.53724978101822	5.12422989577935e-08	5.59945339428084e-07	7.43052476103707
ATG7	0.279720905613579	5.05220382618459	5.53591433402947	5.16101529707266e-08	5.63453728081134e-07	7.42359711595774
C11orf17	0.247968200457224	4.91572686219083	5.53393837074152	5.21591539863593e-08	5.68931641579473e-07	7.41334947391068
L2HGDH	-0.234219625275234	4.03478402347004	-5.52970440112625	5.33547046709386e-08	5.81445568911712e-07	7.39140227526181
LAX1	0.184576460657095	3.28962762253508	5.52861979759502	5.36652266489191e-08	5.84300776949624e-07	7.38578249654197
SMARCD1	-0.139886511940245	4.67835720111336	-5.52298684878127	5.5306411982711e-08	6.01625847421685e-07	7.35661141683845
KIAA1324	-0.408504282547192	3.81944346783331	-5.52152923181377	5.57389796452939e-08	6.05784109105261e-07	7.34906717543911
DNAH9	-0.0740458330683995	3.2681062756592	-5.51988586338801	5.62306164559135e-08	6.10576269938783e-07	7.34056362897918
D4S234E	-0.692841985914895	5.97623134105141	-5.5190205266512	5.64911858325155e-08	6.12853026842479e-07	7.33608687021649
GPR19	-0.383289917551882	4.71982585391991	-5.51811272273971	5.67658044630315e-08	6.15277963405783e-07	7.33139107253435
ADARB2	-0.102439645183471	3.39873441798002	-5.5143861926171	5.79067734733634e-08	6.27080365257412e-07	7.31212195227979
SULT1C2	-0.496598780694515	4.44397267540755	-5.50513984854553	6.08348967252346e-08	6.58197507965207e-07	7.26436036612866
GPR4	0.0741313126256178	3.48586015207475	5.50370230845835	6.13028752567599e-08	6.62665371491834e-07	7.25694113724589
FXYD1	-0.57424083682989	4.20373766288096	-5.50226987164051	6.17726722110051e-08	6.67144859878855e-07	7.24954993923459
USP5	-0.184187935464617	5.20941596481663	-5.50100245880552	6.21912626504433e-08	6.71063785695912e-07	7.24301165366456
PCSK5	0.388297261602476	4.3291828625834	5.50019746993195	6.245855784332e-08	6.73344631646606e-07	7.23885959183411
RNF19A	0.255103375003794	4.97135454921605	5.49800398370487	6.31925803711101e-08	6.80648526680598e-07	7.22754849140336
SCARF1	0.141421347500149	3.78491045706538	5.49600869838498	6.38675547162553e-08	6.87303926624796e-07	7.21726289147576
FGF17	-0.212700937406153	3.57067988660782	-5.49424943585022	6.44684949236167e-08	6.93151442741243e-07	7.20819669859615
LSAMP	0.197670131997091	3.62321514458562	5.49347679787703	6.47341509782627e-08	6.95386838608599e-07	7.20421578789727
SYDE1	0.104246097731888	4.09461712766154	5.49282487989935	6.49591271805772e-08	6.97181648403307e-07	7.20085725297237
SFRS8	-0.24301413761512	5.46393777633351	-5.49011746712326	6.59016106705192e-08	7.06667137751017e-07	7.18691301837095
SEC31A	0.21972463531471	9.09402799548442	5.48873590259097	6.6387657736928e-08	7.11245706822142e-07	7.17979974872813
FLT3LG	0.0902165818057341	3.21937229714613	5.48617560955677	6.72976188476481e-08	7.20353712145226e-07	7.166621712155
ABCB6	-0.133184704495884	4.02133627893495	-5.48543786427671	6.75620648472184e-08	7.22542082495741e-07	7.16282548010284
P4HA2	0.40232029116284	6.83025886808364	5.48444619261947	6.79191226997698e-08	7.25716127374115e-07	7.1577233205298
MEF2B	-0.0997058958682726	3.75479342656503	-5.48019325914819	6.94713259967671e-08	7.41643357848466e-07	7.13585113598956
AKAP8L	-0.306058972351384	5.13027298807316	-5.47673375525129	7.07593241705743e-08	7.54724341596152e-07	7.11807044091579
GNAI2	0.240222034220315	7.68266733245453	5.4760791990987	7.10056170695845e-08	7.56681098010563e-07	7.11470735152705
SAFB	-0.127636582981333	4.69803765293659	-5.47545920544962	7.12396730591682e-08	7.58504105197616e-07	7.11152216918709
NPC2	0.317734582160927	10.5111451852515	5.47512192358939	7.13673161982032e-08	7.59191891924702e-07	7.10978953587972
LRRC32	0.531830382771424	5.58671405550879	5.47246149981577	7.23819639544208e-08	7.69305922276377e-07	7.09612609987073
C10orf79	-0.145382887572415	3.30816692578909	-5.46902956087327	7.37115785461477e-08	7.82746762656711e-07	7.07850893436255
RNF32	-0.197746278235729	3.24620150840776	-5.46781790199422	7.41866483298076e-08	7.87097461839245e-07	7.07229145015843
WNT7A	0.441026897962669	4.66167380739029	5.46326608079378	7.59980597977088e-08	8.05606193735924e-07	7.04894514699141
DUOX1	-0.343881753795811	3.87757067404804	-5.46188918872253	7.65544131096739e-08	8.10790011140451e-07	7.04188643397234
STAT3	0.299974054524199	8.33219326070225	5.46103894027496	7.6899942462674e-08	8.13733837553182e-07	7.03752837037813
ITGA2B	-0.0645167239321984	3.50100190807393	-5.45838399708514	7.7988655614591e-08	8.24529754970066e-07	7.02392394239116
MAB21L2	0.0966874459394851	3.08527127084929	5.45762394561241	7.83030773824362e-08	8.27127770034471e-07	7.02003036772299
TMEM109	0.269552533175288	6.62198613002324	5.45684990526383	7.86245517615518e-08	8.29795663727088e-07	7.01606562161064
ENC1	0.553156139187626	6.58062811706683	5.45627087254349	7.88658735760652e-08	8.31613703680365e-07	7.01310005626388
HHAT	-0.200005541733425	4.06209406477939	-5.45580357353496	7.90611530046503e-08	8.32943485986001e-07	7.01070694660029
ZNF384	-0.112669129156587	5.22772918042558	-5.45537220680075	7.92418336111894e-08	8.3411727302967e-07	7.00849801174086
CLCN2	-0.157235309121481	4.49257750390171	-5.45291092702244	8.02804554283706e-08	8.44312003727894e-07	6.99589727663191
RRAS	0.399572200524338	6.64800521796792	5.45160438507535	8.08371569555467e-08	8.49424994815614e-07	6.98921035580734
POLE	-0.218350160125526	4.68668912493031	-5.44981359207896	8.16062884162132e-08	8.56759306981726e-07	6.98004731554654
FBLN2	0.404277776352378	4.4087324226395	5.44025798135728	8.58320516595416e-08	9.0033934327892e-07	6.93119845721163
EBI3	0.183996302396388	3.54354902846907	5.43852743533846	8.66197524192046e-08	9.0781119115062e-07	6.92235987682498
PRKCB1	0.256280169213002	4.13400356100353	5.4369694955327	8.73348899280212e-08	9.14510212620201e-07	6.91440498322951
NTAN1	0.35835843831101	5.91051629858166	5.43548761864991	8.80204321776425e-08	9.20887962018394e-07	6.9068403327089
GREB1	-0.181914945371647	3.86174650020626	-5.43402084911016	8.87041312960917e-08	9.27235372454459e-07	6.89935459088355
MALT1	0.331998958499232	5.23093030601004	5.4289956475165	9.10858381476096e-08	9.51305865545113e-07	6.87372168610668
NDRG2	-0.29057016857142	4.40172759898131	-5.42784763478635	9.16385941969639e-08	9.56249524540589e-07	6.86786875397494
IGFBP3	0.548332989180565	7.75818622923888	5.42509688508676	9.29763392727911e-08	9.69368898288269e-07	6.853849000483
ADAM8	0.119037421332872	4.05539574570643	5.42301239196189	9.40026826432685e-08	9.79221716600553e-07	6.84322913091655
NUCB1	0.305444319452769	6.39540492906851	5.42043872619501	9.5285066648134e-08	9.91722361777727e-07	6.83012203642715
TANC2	0.246281776160346	3.81423141363331	5.41893710084362	9.60411146490232e-08	9.98728067878702e-07	6.82247713397093
ALDH3A1	-0.154249841541613	4.26043969617851	-5.41812486267926	9.64524900394087e-08	1.00214053930506e-06	6.81834273866338
CD58	0.347227446771151	5.35219272836724	5.41034331141314	1.00481342828785e-07	1.04310028477951e-06	6.77876135564484
ARL2BP	0.179112590833249	5.36840335077974	5.40907401502476	1.01153830093986e-07	1.04917693539344e-06	6.7723097540615
ARHGAP25	0.214887535570795	4.69011381935997	5.40848647534325	1.01466592832059e-07	1.05151524172431e-06	6.76932384933208
C21orf2	-0.060768997572644	3.72710874159026	-5.40627204780565	1.02653851427274e-07	1.06290428107243e-06	6.75807259431699
DNAH17	-0.131033344117324	3.63232817606268	-5.40378026902677	1.04005941975688e-07	1.0759789976557e-06	6.74541700981026
AFAP1	0.199572457259201	4.44577866283953	5.39913390546357	1.0657348502813e-07	1.10109116623459e-06	6.72183217763364
TSPAN8	-0.887779103454506	4.90573278636985	-5.39905752598375	1.0661620161348e-07	1.10109116623459e-06	6.72144462676295
MSTP9	-0.157233124027955	4.00152888525314	-5.39766699075363	1.07396795680224e-07	1.10820241095224e-06	6.71438987161666
KCTD12	0.503098696845276	8.90982272317249	5.39447268752374	1.0921102898988e-07	1.1259582286782e-06	6.69818993629728
LAIR2	0.153457522375941	3.7869153814274	5.39172194819542	1.10797150771289e-07	1.1403721926697e-06	6.68424632264688
CXCL1	0.738473519848344	5.17394777241528	5.39171963483945	1.10798494056099e-07	1.1403721926697e-06	6.6842345987902
MAP7D1	0.335627268664845	5.95173680383594	5.38940075595514	1.12152967213109e-07	1.15331877810867e-06	6.6724849858648
ZCCHC11	-0.303889007609917	5.46498656297818	-5.38923919472888	1.12247932896808e-07	1.15331877810867e-06	6.67166653161728
RNF43	-0.289703280909884	5.25143412882458	-5.38660839053312	1.13805349169295e-07	1.16832396819834e-06	6.65834216921665
CELSR3	-0.207593835055743	4.17271380258335	-5.38594989769083	1.14198442470069e-07	1.17136085538719e-06	6.6550079673239
FANCA	-0.0967325317374024	3.54829057171889	-5.3827125652555	1.16150245987943e-07	1.19036703164835e-06	6.63862134633612
LMO2	0.378388389724908	5.37628032812	5.37694664070206	1.19707044894185e-07	1.22577570970729e-06	6.60945713526631
ADM	0.638323087050662	6.37223978539887	5.37534544851323	1.20713376241129e-07	1.23503014162759e-06	6.60136315815896
RMND5A	-0.202225095945714	5.16377498521692	-5.37096401453302	1.23509217744753e-07	1.26182011796883e-06	6.57922603300297
DUSP9	-0.152731738068983	3.46910226916104	-5.37091409451501	1.23541431579908e-07	1.26182011796883e-06	6.57897390481233
MYD88	0.31984401863104	7.96278054886475	5.36751117597467	1.25756696637037e-07	1.28335774652814e-06	6.56179186028705
MKS1	-0.207002969387179	4.53492823865143	-5.36390563345307	1.28145925234519e-07	1.30663271098567e-06	6.54359722667441
LAPTM4B	0.321668774500882	10.7096613915836	5.36372200460615	1.28268779437614e-07	1.30677888493041e-06	6.54267087043248
CRTC1	-0.107950874003213	4.31457374192428	-5.3616621353812	1.29654761938949e-07	1.31978245415792e-06	6.5322813266751
ITFG2	-0.204599456011408	4.11443039811843	-5.36116745279836	1.29989767116021e-07	1.32207497940129e-06	6.52978677794253
DFNA5	0.39383054243732	5.60402360051077	5.35529939152818	1.34028338763726e-07	1.36199937163948e-06	6.50021127793514
FOXN3	0.230379278135277	5.13661568675418	5.35298620509062	1.3565357650843e-07	1.37735275574579e-06	6.48856050326627
KCNJ1	-0.0591976464177848	3.57536861038716	-5.34780816010595	1.39361276543371e-07	1.41270398357439e-06	6.46249649671918
ZNF192	-0.0783916029341407	3.05317146954571	-5.34779456482156	1.39371139583907e-07	1.41270398357439e-06	6.46242809339105
KIAA0841	-0.221508727830685	5.00580367105746	-5.34763463651151	1.39487214455236e-07	1.41270398357439e-06	6.46162344147326
USP24	-0.221852040019838	5.59854444151866	-5.34581275791988	1.40816160424039e-07	1.42496487716494e-06	6.45245847377508
DDX25	-0.390621510501326	3.43898626864898	-5.33928916197322	1.45676218634584e-07	1.47290766145899e-06	6.41966415886443
BAG3	0.277543365555343	7.03601420263697	5.33871481968164	1.46111813539727e-07	1.47607253242063e-06	6.41677861992894
ALDH1B1	0.18768464412769	4.12008185390052	5.33631162582392	1.47948199687053e-07	1.4933715177129e-06	6.40470777264622
FAT	0.57705738324481	7.21689675517805	5.32946577150479	1.53303019575745e-07	1.54612643361065e-06	6.37034854502076
CX3CR1	0.657565048580971	5.78496766718515	5.32857840781808	1.54010732296735e-07	1.55196421616509e-06	6.36589774038803
TTC26	-0.243148686163316	4.43688120251122	-5.3266066822091	1.55594637197069e-07	1.56661423171163e-06	6.35601038397698
CD1A	0.23671152146947	4.07925408039907	5.32562019698418	1.56393009400493e-07	1.57333719231473e-06	6.35106480070361
SETD1A	-0.133505089866492	4.53596791715071	-5.3250399822748	1.56864437477216e-07	1.57676256769669e-06	6.34815636744396
KIAA1128	0.208473239551033	5.11557360186058	5.32475324759793	1.57097919886053e-07	1.57779245310079e-06	6.34671916058794
LITAF	0.40609394733985	7.88014477225783	5.3237203573266	1.57941779971823e-07	1.58494576201724e-06	6.34154254888184
TOM1	0.175814397936189	4.06094883999574	5.32286731663187	1.58642018862961e-07	1.58969188200933e-06	6.33726797301192
HOXC4	-0.512479616588254	6.21644154939723	-5.32282265754799	1.58678761183792e-07	1.58969188200933e-06	6.3370442036322
VPS13A	-0.210109518975359	4.65047776529176	-5.3221865004229	1.59203043249966e-07	1.59361849278145e-06	6.3338568471029
CDKL2	-0.0758754639342687	3.24539482527324	-5.32082800348465	1.60328265779095e-07	1.60354898381384e-06	6.32705146001262
ADRA2A	0.459999185309744	3.97038302318818	5.31968833073763	1.61278187030485e-07	1.61171114375195e-06	6.321343459114
PSMB9	0.700823637086552	7.54331245967995	5.31814443585077	1.62573740654215e-07	1.62331093280105e-06	6.31361265679604
SLC39A8	0.309510761262406	4.69446758460609	5.31769130757922	1.62955893990836e-07	1.62577868718944e-06	6.31134406805258
NR2F6	-0.178146337713853	5.12144474100623	-5.31736382500686	1.63232624219181e-07	1.62719144109882e-06	6.3097046316674
ZNF492	-0.27996870046944	4.77037194608608	-5.31615808984066	1.64255432220895e-07	1.63603301472623e-06	6.30366927646108
WDR6	-0.201215438737204	5.29161734204207	-5.31434375380095	1.65806232526613e-07	1.65011458850039e-06	6.29458983054407
ITGB5	0.28635048798144	6.70571708952624	5.31159509035398	1.68182737006048e-07	1.67238358301142e-06	6.28083997966025
CROCCL2	-0.0736054261695167	3.54924111369786	-5.31044653516574	1.69185539795282e-07	1.6787377147899e-06	6.27509634076586
GHR	0.447236583362433	3.89917958181619	5.31044457252358	1.69187258330412e-07	1.6787377147899e-06	6.27508652702246
LMNA	0.267301411597234	6.57186297166752	5.31038439549404	1.69239958956564e-07	1.6787377147899e-06	6.2747856271047
ISYNA1	-0.481751959144377	7.58534257325077	-5.30860498999447	1.70805507231244e-07	1.69176039457618e-06	6.26588952852877
TAF1C	-0.1456009703666	4.44018940386107	-5.30857297621496	1.70833801677847e-07	1.69176039457618e-06	6.26572950053869
SH2D1A	0.0735130535084036	3.3666574703048	5.30762439624929	1.71674242504173e-07	1.69868630093283e-06	6.26098820092568
IRX4	-0.0730973936696788	3.1796947169668	-5.30352855174388	1.75349426720234e-07	1.73362709077591e-06	6.2405245097558
LOC81691	-0.263201690972046	4.10470969455084	-5.30042063871816	1.78188948718746e-07	1.76025539005015e-06	6.22500607417534
PLA2G6	-0.158429673694476	4.29805601292392	-5.29743443898715	1.80959248928957e-07	1.78615678328073e-06	6.21010297475691
TOX	-0.330269684176882	3.94958558755582	-5.29568314762685	1.82603306673881e-07	1.80090828744216e-06	6.2013663440055
ANKS1B	-0.0578569903282102	2.83466311345353	-5.29318842890649	1.8497030815781e-07	1.82275977973514e-06	6.18892541621361
C14orf140	-0.207984830404211	4.11449901067115	-5.29226215051489	1.85856718370869e-07	1.82999722209485e-06	6.18430747639805
CCNT2	-0.111772529191504	4.4439099122867	-5.29057193534127	1.87484812464942e-07	1.84451969910362e-06	6.17588279443094
CUL3	-0.166514210285105	6.02210254418013	-5.28314792030098	1.94801238614838e-07	1.91493593093868e-06	6.13890692036046
ZNF589	-0.136647280277167	4.2582724334985	-5.28205691876029	1.95899495748429e-07	1.92416127879493e-06	6.13347698601406
RECQL5	-0.0701547205617428	3.77320786349721	-5.28163549084194	1.96325331785381e-07	1.9267723271064e-06	6.13137979807226
NENF	-0.151507135604359	5.15683859369411	-5.27840246600853	1.99622162132113e-07	1.95753263550073e-06	6.11529595781811
POLD4	0.257523519252035	5.55120991516376	5.27798270451254	2.00054125202243e-07	1.96017231544785e-06	6.11320834488505
PLA2G2A	0.41100917194581	4.21075055085797	5.27773734329157	2.00307038111262e-07	1.9610547584844e-06	6.11198815050717
EVI1	-0.465345474465259	8.51021894858663	-5.27729771466718	2.00760973135331e-07	1.9639022246106e-06	6.10980197992678
PCYT1B	-0.0592052672890335	3.34372079920337	-5.27558731331052	2.02536542043636e-07	1.97966318124145e-06	6.10129809065278
NR4A3	0.183839841840031	3.65881416130947	5.27522097177982	2.02918816408422e-07	1.9817910682808e-06	6.0994770071529
KDELC1	0.372976922507818	4.81959860032262	5.27461590388192	2.03551732144249e-07	1.98636139261025e-06	6.09646946083388
PASK	-0.204647675682415	4.46389498000503	-5.27426413763681	2.0392056756495e-07	1.98834937215962e-06	6.09472111471673
ACTR1A	0.272618923068443	6.05011226531316	5.27335658451442	2.04875153943282e-07	1.99604094157363e-06	6.09021087853673
OSBP2	-0.090736919455308	3.62031673782254	-5.27299483679812	2.05256855346649e-07	1.99814313022179e-06	6.08841330512938
CORO1C	0.347119416502222	7.27123299177855	5.27253444174371	2.05743642629807e-07	2.00126409091125e-06	6.08612569804174
KHDRBS1	-0.165582855462421	9.5522549699043	-5.27156411692151	2.06773259627591e-07	2.00873850108717e-06	6.08130493684134
ZNF219	-0.237503574222138	4.86441898303417	-5.27149603853622	2.06845685214092e-07	2.00873850108717e-06	6.0809667398376
CYP26A1	0.231681348045765	4.0126241837162	5.27083307614758	2.07552268780599e-07	2.01397616491214e-06	6.07767350525956
SERPING1	0.409665884993546	8.78220963579508	5.26773636482281	2.10883847642345e-07	2.04465643583665e-06	6.06229560727266
LMCD1	0.439160297070192	6.68440706473299	5.2671133772233	2.1156032144883e-07	2.04956507714145e-06	6.05920289485144
CEP110	-0.189146585476073	4.07283107564247	-5.2661284581417	2.12634094242481e-07	2.05831170648549e-06	6.054314099817
ARID5B	0.358678088205323	8.79574430842144	5.26145999559937	2.17796007866839e-07	2.10658596524697e-06	6.03115252315665
NET1	0.383604787435029	7.29187390703539	5.26053054156754	2.18838106419343e-07	2.11453283796375e-06	6.02654341368462
CCDC81	-0.183959498395934	3.55510018809553	-5.2604142663201	2.18968813232088e-07	2.11453283796375e-06	6.0259668622673
ID4	-0.629478059786806	7.63021846144534	-5.25727699233386	2.22524177770814e-07	2.1471443499328e-06	6.01041494583369
GPR45	-0.0877078227337003	3.3997248799829	-5.25411931391744	2.26159145532918e-07	2.18047112130296e-06	5.99477020384498
C14orf139	0.321938399337454	4.1165079620511	5.23889487961858	2.44507973797903e-07	2.35536804575288e-06	5.91945785131501
S100A8	0.739601078363166	5.28994258522121	5.23874890684379	2.44690701315135e-07	2.35536804575288e-06	5.91873669222387
PID1	0.282321687728641	3.86068913665077	5.23531142724963	2.49032164263632e-07	2.39524386746218e-06	5.90175944513433
RNF25	-0.205541392632822	4.61875065987715	-5.23395229976547	2.50769225915696e-07	2.41002635153776e-06	5.89504963145532
CEP290	-0.283753384943496	4.13830040951668	-5.23073017152197	2.54934380168904e-07	2.44810191865546e-06	5.87914864540631
SWAP70	0.296543146063862	5.51534191101612	5.23033349071902	2.55451769724149e-07	2.4511157059906e-06	5.87719165436788
AP1B1	0.178350918372801	5.32735159816374	5.23003695085091	2.55839210266176e-07	2.45245593364419e-06	5.87572878634229
ASCL1	-0.0541523422945325	3.22964942080708	-5.22991495831979	2.55998763377408e-07	2.45245593364419e-06	5.87512700343918
CCDC109B	0.482249873059914	6.46305722147936	5.22716777951878	2.59617419245586e-07	2.48514543923318e-06	5.86157861742986
RPL37A	-0.148764544292146	8.03018108667595	-5.22619501483444	2.6091061448916e-07	2.4955406033983e-06	5.85678270780106
ACTR3B	-0.31817501119701	5.49205441588255	-5.22480573852243	2.6276834958737e-07	2.50967947463357e-06	5.84993469561836
ARS2	-0.113388385184676	5.71502051183542	-5.22477793045217	2.62805664965366e-07	2.50967947463357e-06	5.84979764078424
ZNF493	-0.263723886260735	3.71419587042262	-5.22195546074867	2.6661993790554e-07	2.54408660242354e-06	5.83589019433949
CYFIP1	0.22242391823458	7.24191832610835	5.2207738865727	2.68232591108777e-07	2.55744803019153e-06	5.83007008721727
TCP11	-0.217804245736491	3.50342978095061	-5.21758792541395	2.72628141324772e-07	2.59730069448806e-06	5.81438276507855
SYNGR2	0.35397195077516	8.49533662661256	5.21652939839043	2.74103936630558e-07	2.60925525493804e-06	5.809172580417
WDR3	-0.259291747160887	6.97469842067486	-5.21637751764902	2.74316322268025e-07	2.60925525493804e-06	5.80842508413117
ZNF692	-0.323815385413434	5.48611392563639	-5.21379717586133	2.77949056238026e-07	2.64172260080371e-06	5.79572863332334
PMS1	-0.301724671632911	7.41825764430741	-5.21153620245277	2.81170445287676e-07	2.6702322572194e-06	5.78460821564559
MGC5566	-0.122462745456346	3.95288499342679	-5.21020583578379	2.83082796998386e-07	2.68627505236766e-06	5.77806691946838
ASTN1	-0.348147873695753	3.58905445575511	-5.20779355592281	2.86582545946214e-07	2.71734410888529e-06	5.76620974283877
SERPINA10	-0.0769168220392231	3.36778949978181	-5.20702520070041	2.87706055480183e-07	2.72585076325127e-06	5.76243404187294
POLD2	-0.26925845295117	7.13138134810298	-5.20489247545185	2.90846988836871e-07	2.75344295563962e-06	5.75195641966723
GRM4	-0.0965014459873452	3.45405312711138	-5.20382559691181	2.92430654926441e-07	2.76626075932773e-06	5.74671650808007
MMACHC	-0.283464166934559	5.32188319364556	-5.20360521613186	2.92758825835432e-07	2.76719135063601e-06	5.74563423995138
TFEB	0.226123029405064	4.48146810763385	5.2014929572264	2.95922359157492e-07	2.79489964625453e-06	5.73526321646688
PFDN2	-0.222629734535395	8.10545980741417	-5.20101567621554	2.96641756897887e-07	2.79949846125733e-06	5.73292032395164
ODZ3	0.230654746415624	3.75660928828643	5.2004694485529	2.97467155770361e-07	2.80508965527541e-06	5.73023921881344
HMP19	-0.0669131088193859	3.30226189127866	-5.19905646296938	2.9961263779995e-07	2.8231106294108e-06	5.72330488047537
BATF	0.249553592509127	4.15123725382781	5.19793339221899	3.01328596662821e-07	2.83705939094112e-06	5.71779451911466
SLC5A3	-0.318004314642753	6.48266337419455	-5.197471963208	3.02036377676816e-07	2.84150160936267e-06	5.71553081892628
TTC35	0.403827660328204	7.22950643502246	5.19349790270573	3.0819917428899e-07	2.89721659390165e-06	5.69604209530566
ALDH1L1	-0.173829124996887	4.02881219655752	-5.1921231564217	3.10359289762949e-07	2.91524693239113e-06	5.68930345484775
PTGDS	0.881860101918929	7.72544249576584	5.19158981170131	3.11201267320339e-07	2.92087736638467e-06	5.68668956885332
ZDHHC24	0.234302386988531	4.8032270995854	5.19101122668043	3.12117166472619e-07	2.92719230425489e-06	5.68385423376277
PHGDH	-0.459747167591361	7.11713568805486	-5.18694563399115	3.18627025397611e-07	2.98591956407628e-06	5.663938883335
FLNA	0.3305674503783	6.21781351078707	5.18486572883332	3.22008039560912e-07	3.01525724136275e-06	5.65375582123909
FOS	0.719992283689219	7.68778097748848	5.18226312387356	3.26287701266273e-07	3.05295765240751e-06	5.64101878624356
DUSP5	0.471054866129458	4.70091437489095	5.18118011735886	3.2808475635593e-07	3.06738869257617e-06	5.63572027904731
SYNPO	0.36777997713556	5.68656709004489	5.17898131949521	3.31762799917711e-07	3.09936977238874e-06	5.62496590437337
MYT1	-0.0888525799636986	3.69639394253015	-5.17781602286599	3.33728209256841e-07	3.11531402780689e-06	5.61926805949596
ANKZF1	-0.195954039834888	5.72560027705098	-5.17651704518891	3.35932377951449e-07	3.13346064701112e-06	5.61291791379549
PRKACB	0.362306965540315	5.87337259340147	5.17361894179101	3.40900953498982e-07	3.17734464553773e-06	5.59875544703943
RALB	0.255676235114167	6.62762384197319	5.17318790755741	3.41645981225264e-07	3.18182591331371e-06	5.596649670778
MLLT3	-0.3131409774341	4.36708743969934	-5.17066696009624	3.46035031645957e-07	3.22021163143788e-06	5.58433695772928
TMBIM1	0.290076931331854	6.54292685348928	5.169990974899	3.47221196197503e-07	3.22875493792304e-06	5.58103624717884
SLC16A7	0.150924867140253	3.32278484837004	5.16892455663516	3.49100470534001e-07	3.24372520537843e-06	5.57582990670038
CALCOCO2	0.318138881181647	7.13377736598699	5.16677028693112	3.52926879910657e-07	3.27569736168695e-06	5.56531550911228
EVL	0.342062851359955	5.91160989507485	5.16668149205596	3.53085465493246e-07	3.27569736168695e-06	5.56488220964515
CKB	-0.560416081795101	7.44567442597018	-5.16586964904955	3.54538601223347e-07	3.28664652496655e-06	5.56092090223809
MSH5	-0.267618324730002	4.08682629469394	-5.16424719756272	3.57460033225489e-07	3.31117978469334e-06	5.55300597474354
PFAS	-0.303930058978192	5.73808049648736	-5.16067929127323	3.63966726835156e-07	3.36886035707068e-06	5.535608189563
PDIA2	-0.116077072452907	3.21656807888548	-5.15831917366781	3.68333669499031e-07	3.40666209532053e-06	5.52410570499642
CORO2B	-0.31656916385095	4.12511939021217	-5.15755826107375	3.69752374388643e-07	3.41715893506373e-06	5.52039825266975
SLCO1A2	-0.103587875654426	3.30672717734762	-5.15378354908097	3.76868826129776e-07	3.48025644498064e-06	5.50201365185456
LRP10	0.288796247310927	8.28883077822223	5.15128873023489	3.81644891720744e-07	3.52166113877486e-06	5.48986931835438
STAT4	0.189410221887545	3.44751827192284	5.15053393176621	3.83101382953536e-07	3.53239422168949e-06	5.48619612800196
EFEMP2	0.395229090378774	6.83835522978383	5.1491387946882	3.85807676737028e-07	3.55462589385409e-06	5.47940802533825
TFPI2	0.77819768270319	5.9472091164699	5.14782924352604	3.88364783872568e-07	3.57545009739562e-06	5.47303783831469
SPCS3	0.344921869068203	5.54390351506544	5.14643998871032	3.91095459011027e-07	3.59783920352238e-06	5.46628152153455
PAQR4	-0.39728745895601	5.37313406417989	-5.1460492124216	3.91866899831555e-07	3.60218412806992e-06	5.46438136554492
NASP	-0.312049788102731	6.2725961040382	-5.14461787786036	3.94705130515162e-07	3.62550662216902e-06	5.457422578176
CCDC15	-0.221645522785647	4.88713424783647	-5.13969269777562	4.04624247646867e-07	3.71378444372223e-06	5.43349080152335
RORC	-0.141157910656237	3.86001826735382	-5.13948699003553	4.050437411956e-07	3.7139691391337e-06	5.43249169924784
FANCF	-0.319189665147752	6.11302541229868	-5.13938043235989	4.05261206512347e-07	3.7139691391337e-06	5.4319741731296
TNPO2	-0.22815519681947	5.20855674327966	-5.13876263709139	4.06524245905261e-07	3.72271100318719e-06	5.42897387244278
BTBD3	-0.377727716393176	7.01465825539969	-5.12976733966609	4.25351820808677e-07	3.89216308980098e-06	5.38532502467439
BSN	-0.122285941317142	3.88016028494946	-5.12852118989769	4.28025720009863e-07	3.91365658341592e-06	5.37928358558898
PTGS2	0.31154464254264	3.64353838106867	5.12588149157046	4.33743632429065e-07	3.96292930327072e-06	5.36649043676137
CLTB	0.206051422830451	5.3662194754951	5.12545189075648	4.34681168186748e-07	3.96571806087591e-06	5.36440895748907
CDK10	-0.155526943735969	4.20117443530046	-5.12543983308997	4.34707510409916e-07	3.96571806087591e-06	5.36435053856628
PRSS23	0.522268625072832	7.83329412076146	5.1245174844918	4.36727138847474e-07	3.9811265753227e-06	5.35988215964899
LRRC49	-0.35518877249355	4.8185804834817	-5.12247197990508	4.41238547788066e-07	4.01920922274121e-06	5.34997514106159
CEBPB	0.251344182784704	9.52650163106166	5.12194149696276	4.42415885546397e-07	4.02508776668592e-06	5.34740642341312
RNF14	0.340994593173253	5.91430444019823	5.12173108290645	4.42883713712996e-07	4.02508776668592e-06	5.3463876171063
IFITM2	0.404787746706786	9.87872748159355	5.12168044654467	4.42996368496731e-07	4.02508776668592e-06	5.3461424458912
ADRA1A	-0.0403741352612301	3.10307155023867	-5.12157954948509	4.4322092498136e-07	4.02508776668592e-06	5.34565392880996
EAF2	0.285447326718839	4.37295056001449	5.12102157173236	4.4446475065666e-07	4.03334176895818e-06	5.34295250227444
TUBB2A	0.568604778161984	6.73996677451398	5.11807585461378	4.51087441331135e-07	4.09035765701019e-06	5.32869529306428
SDK2	-0.0829244054820788	3.50941695892344	-5.11484127324443	4.58469566168352e-07	4.15416893589112e-06	5.31304843327723
GNL1	-0.184740372934573	5.04120830718922	-5.11416963607036	4.60017001390371e-07	4.16505618852846e-06	5.30980058588977
BBS1	-0.29088289313122	7.12153754871887	-5.11315174559036	4.62371833681092e-07	4.1832318716662e-06	5.30487908226529
HCP5	0.647652718015165	5.68300195464398	5.11128077418083	4.66730680864958e-07	4.21949764187374e-06	5.29583521414066
VAMP3	0.364546723658419	7.49120256572492	5.10831143331059	4.73730167267811e-07	4.2795638966534e-06	5.28148814274975
PELP1	-0.226397961921339	5.44275828668224	-5.10669499807748	4.77583097709597e-07	4.31113617887479e-06	5.27368108812982
QPCT	0.605446246694076	4.90206272894008	5.10649820075033	4.78054248565376e-07	4.31215674998072e-06	5.27273074779408
CAP1	0.233712056281261	9.8271870203868	5.10528356927712	4.80972157001796e-07	4.33522957680811e-06	5.2668659800115
SEC24A	0.232567300062636	5.77067736847803	5.09913139034959	4.96018214740445e-07	4.46750287352614e-06	5.23717975764873
ZNHIT4	-0.16619021307877	4.4450724387687	-5.09587820972006	5.04157388550636e-07	4.53741649695572e-06	5.22149506796561
MLLT4	-0.0931502638250556	3.6786769240162	-5.09503184813347	5.06296000993614e-07	4.55326097383502e-06	5.21741593906412
USP20	-0.161192705431071	4.47528320611728	-5.09424053442213	5.08303453725331e-07	4.5679031266869e-06	5.21360266755567
SILV	-0.101776315683569	3.52398153980652	-5.09316252903619	5.11050597413167e-07	4.58916576737461e-06	5.20840870669822
ATP5G2	-0.188191416394295	10.4516229701215	-5.09237746484763	5.13060255119701e-07	4.60377912977008e-06	5.20462679107261
HPSE	0.476739856833983	5.1740921968435	5.09070305951319	5.17372078897539e-07	4.63901308569186e-06	5.19656236588305
OFD1	-0.305528690840594	7.62289164315463	-5.08842070449769	5.23305951804505e-07	4.68872788067697e-06	5.18557369983589
TRPS1	0.520132180003517	6.59264124859752	5.08751495371048	5.25679006102345e-07	4.70648817210738e-06	5.18121407874397
CCNO	-0.383108758629774	4.70135720145387	-5.08680813093531	5.27538099845579e-07	4.71962392150109e-06	5.1778124339748
LZTFL1	-0.400590604284051	6.25911345369369	-5.08660790647069	5.280658875723e-07	4.72083846929892e-06	5.17684891358383
CDC27	0.251004171534142	5.48695094467503	5.08301248788127	5.37630734198845e-07	4.80278138072885e-06	5.15955281438626
ZNF10	-0.199278254515652	3.99361551274063	-5.08238664900764	5.39312680042885e-07	4.81423520613523e-06	5.15654327629763
RTN4	0.236616167948039	9.78042332708064	5.08178996947609	5.40920998738079e-07	4.82289885491789e-06	5.15367426875704
KIAA0460	-0.274383976073113	7.16943123159663	-5.08172950560631	5.4108423459509e-07	4.82289885491789e-06	5.15338355783296
CA2	0.52039926873293	4.98963074321667	5.07512974976299	5.59191128178318e-07	4.98060618751724e-06	5.12167048013732
ID2	0.413371916636906	7.1758072750536	5.07090521453679	5.71087591164446e-07	5.08280618832391e-06	5.10139016072052
MORN1	-0.124284976416939	4.23008304817729	-5.068546508843	5.77835904102781e-07	5.13906939232326e-06	5.09007352989538
IFT74	-0.290046434914165	4.69819663523025	-5.06791418414193	5.79658068124408e-07	5.15147044749382e-06	5.08704055531448
NPR2	-0.279401349942649	4.27066912346678	-5.06691371312773	5.82552472887192e-07	5.17337527913537e-06	5.08224244240986
PRDM12	-0.0752169169724222	3.35006486614193	-5.05865449673296	6.06986645227568e-07	5.38639143834221e-06	5.04266487096921
SLC4A8	-0.107458867109842	3.32143253781595	-5.05629118592585	6.14158735843471e-07	5.4460231936871e-06	5.03135070159739
PRRG1	0.366527158795305	5.1127893380399	5.05594149332059	6.15226905553754e-07	5.45148079225777e-06	5.029676977473
PVRL1	-0.0522417989920854	3.44182806434889	-5.05473697650712	6.18919985914736e-07	5.48017240469503e-06	5.02391262584455
USP19	-0.128224937930137	3.7632892574255	-5.05445419424128	6.19790105688658e-07	5.48384456480736e-06	5.02255951770777
TRAF3IP1	-0.12465056020486	4.02374243964584	-5.05298351037839	6.24334499501132e-07	5.51999709470825e-06	5.01552341552316
TCIRG1	0.362259119473816	6.14044060088428	5.05157649481006	6.28712304238425e-07	5.55462477449678e-06	5.00879363555017
ADAMTS5	0.484022225586637	4.57963918950198	5.05123247210257	6.2978720777081e-07	5.56004219646341e-06	5.00714842455254
FUT5	-0.0833792452079889	3.47684134842523	-5.0503101876693	6.32677672250761e-07	5.58059761561093e-06	5.0027383028712
RIG	-0.061693624002197	3.12382605313982	-5.05019410683757	6.33042380246183e-07	5.58059761561093e-06	5.00218328600154
KLF7	0.3573671339797	5.46389334198589	5.04952359632672	6.35153001872706e-07	5.59510786287573e-06	4.99897760028822
SLC6A7	0.0738917714593743	3.64031104483386	5.04654433106358	6.44613645247035e-07	5.67429642987193e-06	4.98473845909183
ACOT11	-0.121871176840405	3.86277971446914	-5.04240764903994	6.5797586802554e-07	5.78768838770164e-06	4.96498003924825
RAB38	-0.523142699113611	4.89494100005089	-5.04162174186472	6.60544581742416e-07	5.80604222871691e-06	4.96122787999081
CTNNA2	-0.380099094076681	3.95780391432824	-5.04042442160844	6.64476631847447e-07	5.83634398301018e-06	4.95551251811228
MAOA	-0.341667175665527	4.38298020146161	-5.03809340573654	6.72196796560253e-07	5.89984972607767e-06	4.94438899657282
RPRM	-0.256950011302083	4.20294576050093	-5.03779873689304	6.73178871290254e-07	5.90416603647286e-06	4.94298317631877
FRMPD1	-0.124250998091298	3.72892119839035	-5.03707216419908	6.75606328837448e-07	5.9211436767544e-06	4.93951712358632
SLC34A2	0.61404530923517	7.85779553868783	5.035326265852	6.8147396893763e-07	5.96822511559778e-06	4.93119029863718
NRTN	-0.42855258909178	3.90469146358142	-5.0349987805271	6.82580059538281e-07	5.97356764313952e-06	4.9296286902825
CDC2L5	-0.0713304044769023	4.5512863616226	-5.03235133850828	6.91585815010092e-07	6.04798575479414e-06	4.91700775245547
CNTN5	-0.0731366855577251	3.28570694965611	-5.03042936911886	6.98195588771011e-07	6.10135796805553e-06	4.90784903309463
TARDBP	-0.186731371861173	7.09369510717815	-5.02978583693281	7.00422351176083e-07	6.11637850098796e-06	4.9047831244968
PLIN	0.277054727499304	3.76104893396499	5.02531164901473	7.16094898430612e-07	6.24870635282712e-06	4.88347698046165
MTL5	-0.300794678100507	4.40829302012657	-5.02106790573128	7.31273098861473e-07	6.37653197428664e-06	4.86328394168798
ENPEP	0.186246971424005	4.1199515748693	5.01987098338271	7.35609932773716e-07	6.40970680930614e-06	4.85759138458702
FUZ	-0.219081966229194	4.58547157659957	-5.01475045956015	7.54445516244806e-07	6.56907657745477e-06	4.83325195236149
S100A9	0.78127847907332	6.18053234295631	5.01175182424497	7.65691348105812e-07	6.66217862275303e-06	4.81900886650583
TMC6	0.206007456305471	4.90361502517928	5.00777782818282	7.80844942073907e-07	6.78912259382959e-06	4.80014474532613
PSG1	-0.0467762978661939	3.31589159769706	-5.00741836592394	7.82229843132441e-07	6.79625668903381e-06	4.79843908038176
DHRS7	0.218371039810066	5.18140047337398	5.00704507301879	7.83670541717482e-07	6.80386493393073e-06	4.79666790477766
FGF22	-0.0749675194340087	3.40973524494128	-5.00625397654512	7.86732204426525e-07	6.82552536434021e-06	4.79291475427913
JARID2	-0.339518003557848	5.7934349816911	-5.00567324880374	7.88987061659924e-07	6.84015996868885e-06	4.79015998227398
SOX13	-0.229686753749061	5.24207401769406	-5.00452603495586	7.93459846169471e-07	6.87398810616746e-06	4.7847188392785
AMPD3	0.127771208557196	4.64093234281056	4.99951500385144	8.13285868353546e-07	7.04068183085076e-06	4.76096505642344
C1orf159	-0.130457446223923	4.22863208777246	-4.99849175449732	8.17392771300458e-07	7.06851758568255e-06	4.75611717760093
FCGRT	0.337643338023072	6.37505686937564	4.99842156413828	8.17675219802009e-07	7.06851758568255e-06	4.75578466733028
KIAA1009	-0.157003254245335	4.04738391153635	-4.99528886266653	8.30377797576316e-07	7.17097535949776e-06	4.74094850521599
ACTR1B	-0.184682616224005	6.78518999823559	-4.99520550947	8.30718371242267e-07	7.17097535949776e-06	4.74055386692821
SPOCK1	0.494944942601	4.38358173422656	4.99236651733387	8.42399154211727e-07	7.26659786176047e-06	4.7271161040676
ALG5	0.335131017732317	8.27514569981685	4.9921404789881	8.43335958623854e-07	7.26947144863883e-06	4.72604649490915
PDE8B	-0.208594298611634	3.85849362659214	-4.98619512974587	8.68340701846821e-07	7.47965574509257e-06	4.69792884487845
EFCAB6	-0.0921420105968229	3.61332541869917	-4.98604121390534	8.68997453235395e-07	7.47996235300974e-06	4.69720132262387
WDR78	-0.193964046616548	3.9878344160872	-4.98563838238956	8.70718587868927e-07	7.48942373936973e-06	4.69529733286561
CCDC48	-0.104320165795551	3.34450804891372	-4.98504127598725	8.73275839487084e-07	7.50605828629798e-06	4.69247535408791
GRAMD3	0.474430512112052	6.43282928435819	4.98322002358377	8.8112068378493e-07	7.56808507427827e-06	4.6838698276315
BZRAP1	-0.258489903134834	4.54250830410092	-4.98293443371871	8.82356988871254e-07	7.57330210975598e-06	4.68252065486454
SREBF1	0.279492923729941	5.25490529551918	4.98270220338041	8.83363538225109e-07	7.57654111631536e-06	4.68142361239144
SP140	0.132151850875278	3.41406637374279	4.98123357694149	8.89754698357558e-07	7.62592603389445e-06	4.67448697198334
KIF5C	-0.504008646538256	5.49187288659308	-4.9797007727857	8.96472777132515e-07	7.67804067014917e-06	4.6672491672144
WDR19	-0.36331459033592	6.0155670723007	-4.97852413516225	9.0166304107517e-07	7.71700521721904e-06	4.66169451732797
TRPV1	-0.177911203778797	3.96618077888135	-4.97798701646063	9.04041962368956e-07	7.73187024918109e-06	4.6591592893453
APOD	0.347046148111334	4.52022292170816	4.97733071158001	9.06956994878494e-07	7.75129604849313e-06	4.65606183035591
GPATCH4	-0.0765734527188338	3.44830060983939	-4.97684039824463	9.09140685103862e-07	7.76444831916362e-06	4.65374801525356
C1orf35	-0.149008954914092	5.02155238145916	-4.97636776783882	9.11250428079287e-07	7.77695085395519e-06	4.65151784088477
RNASE1	0.558627405871329	8.55459217324453	4.97597641410814	9.13000943914242e-07	7.78637207267373e-06	4.64967132632618
FBXO11	-0.222132520019802	5.69328286997805	-4.9751593499824	9.16666127905438e-07	7.81209731934698e-06	4.64581661399073
SOX3	-0.214014444199801	3.34100199645921	-4.97455250188428	9.19397518772051e-07	7.82983374897669e-06	4.6429540188292
KIAA0286	-0.221175919451332	4.6514642425437	-4.97290275664632	9.26862727062595e-07	7.88783106663446e-06	4.63517350602224
WDR77	-0.306343229681731	6.34854694546239	-4.97238714126067	9.29207905941415e-07	7.90220452213737e-06	4.63274224175464
FEZ2	0.160260454486934	6.12501444215772	4.96626563382833	9.57492067437684e-07	8.13699327881764e-06	4.60389502785192
SCUBE2	0.357284431027262	4.3082613329574	4.96570822902639	9.60108444264638e-07	8.1534738263997e-06	4.60126988129681
C19orf57	-0.112272826975094	3.76090926648134	-4.96229561014056	9.76277958309613e-07	8.28494656375219e-06	4.58520363538073
KLRF1	-0.34969823077004	3.86244139280388	-4.96197907948415	9.77790986646456e-07	8.29194300084269e-06	4.58371394646896
CSPG5	-0.268396736950904	4.80484341746014	-4.96162583309148	9.79482191319418e-07	8.30043951292641e-06	4.58205156317314
TAP1	0.541944909854698	7.67068591718496	4.96032118996443	9.85752825555661e-07	8.34770430755364e-06	4.5759128143543
SC4MOL	0.355401041288542	8.10331368579581	4.95415729882399	1.01590696561541e-06	8.59701453263578e-06	4.54692945202251
POLR3B	-0.308622041432504	6.4357504454203	-4.95043211363862	1.03456056690208e-06	8.7487207490413e-06	4.52942890769667
APOBEC3G	0.495688144695192	6.61534436744728	4.94951293176886	1.03921392669284e-06	8.78190463525279e-06	4.5251125069369
HIPK2	-0.301251834205223	4.94377956165284	-4.94682665275696	1.05292934438996e-06	8.89156743698735e-06	4.51250210306977
TMPRSS3	-0.578935502598216	7.442891556435	-4.94428112349484	1.06608730108944e-06	8.99637230533919e-06	4.50055812002685
SMO	-0.167821320656908	4.48185720485164	-4.94163221355989	1.07994814672299e-06	9.10695769106321e-06	4.48813493853878
CBX8	-0.106910587905492	3.93128771465604	-4.94130575790052	1.08166837319682e-06	9.11508086076708e-06	4.48660430190779
DLG3	-0.171095170008543	4.77615519490318	-4.94045859079585	1.0861447872312e-06	9.14640246701963e-06	4.48263265591576
ARFGAP3	0.317715328015109	6.63982119398618	4.93892562950324	1.09429042708417e-06	9.20855717885925e-06	4.47544746342221
SFRS14	-0.226829484436484	5.1830434461437	-4.93684439443496	1.10544385084712e-06	9.2959181926683e-06	4.46569565376826
OTUD3	-0.152468804472664	3.71844072424859	-4.9366852310184	1.10630131675266e-06	9.29663674552371e-06	4.46495003200887
MARCH3	0.251390984422942	3.72231915580245	4.93583475369255	1.1108940121654e-06	9.32872084692871e-06	4.46096622719924
RREB1	-0.0564109783032616	3.35791070312025	-4.93563425162425	1.111979429218e-06	9.33132842274783e-06	4.4600271257355
NUPR1	0.519746873562115	6.83416712755029	4.93456543345919	1.11778276878299e-06	9.37349589253817e-06	4.45502162909206
ZNF79	-0.0824839684628573	3.82294848404837	-4.9311536556055	1.13650391039776e-06	9.52385531594279e-06	4.43905010237847
ABCG5	-0.114588354590996	3.55847969842126	-4.92947449674746	1.14582859351913e-06	9.59531844447662e-06	4.43119312515149
TUBB2B	-0.805504150569313	4.08069283843011	-4.92924559666076	1.1471054241582e-06	9.59933531460255e-06	4.43012226210001
ARL6IP4	-0.225214112762632	7.1142136802881	-4.92759384961281	1.15635985503771e-06	9.67005928775285e-06	4.42239622386144
PLEKHB2	0.255346837945188	7.44844914115932	4.9272088469822	1.15852728719225e-06	9.68146120219924e-06	4.42059571139701
GALNT1	0.353508775647547	7.81801300856273	4.92649932443295	1.16253193150569e-06	9.70818968043791e-06	4.41727787348341
CD38	0.400238081603057	4.15358995783323	4.92631198873011	1.16359150802319e-06	9.71030418545759e-06	4.41640193442496
DCUN1D2	-0.272818986041671	4.78550596817313	-4.92404874047506	1.17646639750766e-06	9.8109476168887e-06	4.40582187351175
SRGAP3	-0.249260214666148	4.83917350211915	-4.92131920693441	1.19217680576285e-06	9.9346609464478e-06	4.39306788703864
ZNF43	-0.327855390874159	6.14524368822411	-4.92118554306871	1.1929513144464e-06	9.9346609464478e-06	4.39244349454672
GNLY	0.404218328029132	4.06540707489668	4.92009113482771	1.19931110188734e-06	9.98072169241697e-06	4.38733169094896
KIF3A	-0.216897648976043	4.07508738351948	-4.91752570503151	1.21434776055874e-06	1.00988782684035e-05	4.3753530012796
GFAP	-0.113591205494466	3.58743566705026	-4.91583990924696	1.22432754449718e-06	1.01748463014734e-05	4.36748462888588
ZNF133	-0.227126794945699	5.47530805448703	-4.91326555559877	1.23972041491519e-06	1.02956643009715e-05	4.35547364823237
MAN1A1	0.210189660505787	3.84750409941761	4.91095036348062	1.25372305517339e-06	1.04047781050296e-05	4.34467666477662
TXNRD2	-0.085999378576576	3.76546350970641	-4.91037441509774	1.25723011660683e-06	1.04266977026029e-05	4.34199142117069
ABCA2	-0.0577085572758795	3.64785024985831	-4.90997287832744	1.25968075085866e-06	1.04398317975499e-05	4.34011950469624
DHODH	-0.114121653048742	4.46017998851641	-4.90928370921879	1.26389759446726e-06	1.0467575538222e-05	4.33690700242449
OCLM	-0.0808207038514595	3.23827110633659	-4.90901698774747	1.26553324612623e-06	1.04739184535066e-05	4.33566381248212
FCGR2C	0.0700127096568797	3.49227042025873	4.90874141551384	1.26722531991237e-06	1.04807193010884e-05	4.3343794330815
ZNF254	-0.18978270473071	4.41124651557427	-4.90731351718144	1.2760279512014e-06	1.05462790585911e-05	4.32772536572945
DLK1	-1.03343393713495	4.57324575430399	-4.90627916918023	1.28244126617889e-06	1.05920149021442e-05	4.32290635030147
ABAT	-0.40904873415199	5.33995405801728	-4.90418223959431	1.2955385364421e-06	1.06928547332664e-05	4.31313959132567
GABRG2	-0.0738328605944618	3.24185583849632	-4.89789720898204	1.33557216576341e-06	1.10157260411801e-05	4.2838886980026
SRPK3	-0.189783239694461	3.88317428799377	-4.89655066978902	1.34430313080752e-06	1.10801494190172e-05	4.27762622966233
TUBA4A	0.459918270957012	6.87454307840524	4.89572103923972	1.34970984792927e-06	1.11171039594831e-05	4.27376856743136
SLC20A1	0.298120507141913	7.32915691126305	4.89502853006578	1.3542390027611e-06	1.1146784737696e-05	4.2705489514767
SIRT3	-0.155195418110552	4.75866523395243	-4.88555219707959	1.41770878859022e-06	1.16612358143466e-05	4.22653285419045
PPARG	0.192331206841621	3.5281161179049	4.88537381545803	1.41893062894852e-06	1.16633192039577e-05	4.2257050375255
PRR5	0.180627387877003	4.55475136376333	4.88423338746044	1.42676613051044e-06	1.17161336500527e-05	4.22041329135488
LRP2BP	-0.229579654878394	3.42428251275729	-4.88415564610274	1.42730178248026e-06	1.17161336500527e-05	4.22005260113875
DTNB	-0.151198191995003	4.21049083616455	-4.88177100810217	1.44382693159774e-06	1.18437083857629e-05	4.2089913093916
PRDX6	-0.170874343039303	10.2610383298717	-4.88142078124633	1.44626943611688e-06	1.18556681754388e-05	4.20736717109874
ZNF682	-0.164269468243286	3.21637586293655	-4.88061875228748	1.451877861698e-06	1.18935464017465e-05	4.2036482468984
ST6GALNAC5	0.847313060339865	6.53037361337426	4.8801009180674	1.45551011042112e-06	1.19151956150177e-05	4.20124739705125
BFSP1	-0.140226007214464	3.4947716138629	-4.87977925150579	1.45777079064681e-06	1.19255950142452e-05	4.1997561608462
MEPCE	-0.260092940864321	7.23715104514468	-4.87847859695982	1.46694640608083e-06	1.19925109450274e-05	4.19372727179623
SPDEF	-0.270623984146713	4.92810560942641	-4.87633019642658	1.48222467632549e-06	1.21091923692752e-05	4.18377202721769
GAA	0.276581997661877	5.40442396137736	4.87463485147678	1.49438929223703e-06	1.22002954963514e-05	4.17591894436419
ANK3	-0.311327232696461	5.99641504624724	-4.87291557015206	1.50682397726332e-06	1.22934785462093e-05	4.16795750367944
LIG3	-0.180399915297508	4.35473647744776	-4.87136488992745	1.51812480600605e-06	1.23772910723933e-05	4.16077897651309
COX5B	-0.179833202037431	8.95969710235191	-4.86834260010339	1.54038559476239e-06	1.25502864222792e-05	4.14679389337031
VKORC1	0.239156911518491	7.51469341972329	4.86639007857343	1.55493399899075e-06	1.26602536956367e-05	4.13776313294463
TMEM28	-0.290402574278005	3.86560494397358	-4.86424568349371	1.57106475097503e-06	1.27829471157036e-05	4.12784869456598
SNFT	0.163658171912308	3.93143379522378	4.86306441059259	1.58001943393287e-06	1.28471262818498e-05	4.12238886084608
MAGI2	-0.305709257763699	4.502767299011	-4.86238714417717	1.58517565595077e-06	1.28770672471277e-05	4.11925908145047
BRD8	-0.130346179389437	5.46549792128322	-4.86229997825772	1.58584045237423e-06	1.28770672471277e-05	4.11885629945027
ZNF669	-0.184465912200617	4.96543985111302	-4.86184003867046	1.58935277114504e-06	1.2896890882836e-05	4.1167310884764
BCS1L	-0.220573857042778	6.19529985368672	-4.86159871356537	1.59119864459043e-06	1.29031744634061e-05	4.11561608695773
SCRG1	0.183002616025262	3.68197695955468	4.85893773169437	1.61168981603388e-06	1.30605442561777e-05	4.10332479023264
FAM105A	0.294742826745811	4.28901511643761	4.85702689428637	1.62656114812075e-06	1.31721918935239e-05	4.09450222510064
FAM128B	-0.177284635446986	8.43728098167563	-4.85628742376088	1.63235160819855e-06	1.32102003131229e-05	4.09108884291977
NFKB1	0.299037624642718	5.66078314527203	4.85555324080268	1.63812032574836e-06	1.32479818419488e-05	4.0877003327954
CPVL	0.516217380863084	6.3695598380614	4.8552738483313	1.64032076424648e-06	1.325199630668e-05	4.08641096085292
ELN	0.182949584901942	4.20040290510566	4.8551099320012	1.64161306235705e-06	1.325199630668e-05	4.08565453246909
SCN2B	-0.063718227674904	3.31690032958417	-4.85507125120754	1.64191816056856e-06	1.325199630668e-05	4.08547603470496
CKMT2	-0.323329960308906	4.83877154807652	-4.85344371805577	1.65480514011061e-06	1.33470619539263e-05	4.07796672741398
ZNF214	-0.166973733636355	3.80789437111237	-4.8532604495731	1.65626237403402e-06	1.33498738340814e-05	4.07712128392181
SYK	-0.37247913846508	6.61377089988021	-4.84890058205056	1.6912963666572e-06	1.36231376904923e-05	4.05701710757545
C9orf9	-0.309326471905517	4.44656817987002	-4.84695098374631	1.70719267638554e-06	1.37419156427372e-05	4.04803242590496
LRP4	-0.520460637213548	3.97328635396619	-4.84681279839834	1.70832483949324e-06	1.37419156427372e-05	4.04739572570624
ANPEP	0.706970931640938	4.91919514846346	4.84462438757988	1.72635145805794e-06	1.38776530426794e-05	4.03731463380579
CLDN16	0.78968966919886	6.02084204651013	4.84440130464178	1.728199327922e-06	1.38832396976896e-05	4.03628721539968
VASH1	0.112547301289796	3.93289500521792	4.84174311953544	1.7503652195204e-06	1.40519319823097e-05	4.0240481179851
WDR1	0.263968423696769	7.18198495981444	4.84148727528981	1.75251303758715e-06	1.40598014647731e-05	4.02287045332763
PLK3	0.226536408882738	4.72884110536865	4.83942664417124	1.76990496974304e-06	1.41898772607494e-05	4.01338731115061
PARP1	-0.210791391096011	7.22194272045952	-4.83480256481653	1.80954037955464e-06	1.44979941787072e-05	3.99212032581474
ATP6V0D1	0.361846178384505	7.93515226736501	4.83320544683226	1.82342786549842e-06	1.4599546779476e-05	3.9847791619384
ZNF334	-0.344090231658853	4.35257319329973	-4.82987037922003	1.85275944211661e-06	1.48245376757264e-05	3.96945657657765
ACTL6B	-0.0889544213027649	3.41573315593066	-4.82907819580397	1.85979316867623e-06	1.48709358148733e-05	3.96581838743317
ZFPM2	0.5917739125892	5.37687151152613	4.82865623309384	1.86355023731417e-06	1.48910895539066e-05	3.96388069788409
TCF7	-0.159321150316294	5.56897539282338	-4.82618706857785	1.88568225613013e-06	1.50579480957023e-05	3.95254515092824
IRF1	0.439801707481917	6.50834370293729	4.82409624435329	1.90462096832076e-06	1.51991025185677e-05	3.94295060782762
HPN	-0.463130329298462	4.82583312356224	-4.82017875325474	1.94060034973412e-06	1.54759664976809e-05	3.92498383912108
CYP2C8	-0.0728437463514227	3.28482626438666	-4.81986848176949	1.94347780076174e-06	1.54886563049457e-05	3.92356140732076
NRBF2	0.290536326597591	5.67995725589431	4.81733666307038	1.96711200426346e-06	1.56666420339554e-05	3.91195744628079
TNKS	-0.132326800210545	4.44207838553567	-4.81691407213932	1.9710837153909e-06	1.5687898282047e-05	3.91002114345241
PPP2R3C	0.338259614305973	6.4280307564014	4.81430151297533	1.99580990882574e-06	1.58742027226417e-05	3.89805386637861
TPPP3	-0.487236309656295	5.18580310850762	-4.81228412925893	2.01510740170264e-06	1.60171111097711e-05	3.88881691536118
ZDHHC11	-0.417354132974653	3.94836153847075	-4.80929605353911	2.0440209003793e-06	1.62362135107966e-05	3.87514192006072
ABTB2	-0.206337530202517	4.47096650547669	-4.80827394749759	2.0540025456581e-06	1.63047453228839e-05	3.87046599457901
TULP3	-0.258353399889391	6.27163668794827	-4.80735059131557	2.06306019188994e-06	1.63658569372455e-05	3.86624260334293
TAOK3	0.204340548382099	4.95820300895173	4.80665433971719	2.06991549941496e-06	1.64094288636965e-05	3.86305846448408
AMBP	-0.0703886502558508	3.24057695736728	-4.80317369536938	2.10451644273957e-06	1.66724827079297e-05	3.84714684082371
HSF2	-0.178846981915012	4.32860111394019	-4.80303899329049	2.10586664995525e-06	1.66724827079297e-05	3.84653126561991
SPATA6	-0.16475304834439	3.8394881504662	-4.80258829253163	2.11039039011017e-06	1.66966133423179e-05	3.84447172134541
RPLP2	-0.112589105382463	8.38968856739146	-4.80245922274972	2.11168760341722e-06	1.66966133423179e-05	3.84388194999409
MMP7	0.904975852033847	8.39387186279637	4.80215330828277	2.11476525988452e-06	1.67099758920797e-05	3.84248416203785
GUCA1B	-0.0648846729911878	3.31237891505015	-4.80063017219788	2.1301532298951e-06	1.68205279963257e-05	3.83552583152532
SNRPF	-0.222302952939537	8.01848202383069	-4.79907836273658	2.14594180386735e-06	1.69340964627592e-05	3.82843856557842
COQ2	0.279435447253653	5.90324015205422	4.79567816594224	2.18093156319693e-06	1.7198937710555e-05	3.81291679176977
IL15RA	0.381695455684424	4.9824294215927	4.79528616446705	2.18500061774049e-06	1.72197496327428e-05	3.81112796027371
MTHFD2L	-0.304875301795294	4.27047538591086	-4.79438362985453	2.1943969336985e-06	1.72824904353155e-05	3.8070099021232
FBLN5	0.46027668642471	5.83073390732219	4.79301386192934	2.20873204395115e-06	1.73840204400391e-05	3.8007613077454
ZNF44	-0.160510058412263	4.74829264298793	-4.79172336499173	2.2223200612056e-06	1.74795415917948e-05	3.79487581139469
GTF2I	-0.20202275600141	7.74411858954125	-4.78768017073522	2.26541541200821e-06	1.78068749291141e-05	3.77644554461888
CAPN10	-0.0633023888655688	3.4027925420253	-4.78483924643095	2.29617644452722e-06	1.80368928538792e-05	3.76350407272589
SMYD5	-0.174642837338692	4.93213885753103	-4.78389744593277	2.30646260477253e-06	1.81058818035664e-05	3.75921535643089
RXRG	-0.229171771578806	3.17369551865368	-4.78197929736115	2.32754967622413e-06	1.82595134860528e-05	3.75048297001901
ATP6V1E1	0.258329304782137	8.52413496793809	4.78144751736322	2.33342857336211e-06	1.82937154169444e-05	3.74806259956556
HCG9	-0.0748282635719222	3.56425153516439	-4.78113708059136	2.33686710129717e-06	1.83087531775019e-05	3.74664977471923
IQCC	-0.0858003010539115	3.87754921038409	-4.78071977262835	2.34149707019767e-06	1.83330999475425e-05	3.74475070080514
VILL	-0.29141226003717	4.57850683446077	-4.7790229633407	2.36041407996916e-06	1.84692049064254e-05	3.73703045456238
BST1	0.365341219602755	4.51763216161161	4.77847938787319	2.36650524314577e-06	1.85048416480269e-05	3.73455778736777
DRD2	-0.0567448473941834	3.91831375329584	-4.77794074354039	2.3725560819541e-06	1.85401170271845e-05	3.73210780297248
KCNQ1	-0.101350100025039	4.00763829341466	-4.77459371152825	2.41049014296577e-06	1.88243335289194e-05	3.71688968599343
ADH7	-0.0508910041940633	3.11871104183948	-4.77321198918143	2.42631984713265e-06	1.89356731038052e-05	3.71061016076858
SP4	-0.0839149984586993	3.57123166436308	-4.77191915670508	2.44122181321559e-06	1.90396328204288e-05	3.70473610690947
MED24	-0.134004458910461	4.30478786490665	-4.77151861099799	2.44585660201267e-06	1.90634337873376e-05	3.70291649880689
KIAA0753	-0.25654461008054	5.82723851334613	-4.77054706448807	2.45713378028207e-06	1.91389424205412e-05	3.69850351092242
DNAI2	-0.129037627041253	3.24902622374096	-4.76865096924079	2.47928700919237e-06	1.92990136811212e-05	3.68989335774411
TMEFF1	-0.448851576372516	5.0027088503664	-4.76734148032364	2.49469871729492e-06	1.94064353705849e-05	3.68394879191631
NDRG1	0.406452598020878	8.1881044842147	4.76715582612953	2.49689118194919e-06	1.94109513318477e-05	3.68310611460741
POLR3G	-0.113496406096091	3.717055841554	-4.76599799296683	2.51060642586515e-06	1.95049823098504e-05	3.67785142585833
PDZD2	0.436459364061934	6.05724321529811	4.76561580754241	2.51514955127392e-06	1.95191642567514e-05	3.67611717676393
LOC440350	-0.175616024276779	3.70606143069162	-4.7655717552758	2.51567371918936e-06	1.95191642567514e-05	3.67591728817846
RHBG	-0.0948370716896125	3.80361118447913	-4.76495182168921	2.52306133394442e-06	1.95633381515968e-05	3.67310449726214
PIM2	0.228585490172798	4.89364792636489	4.76482157290413	2.52461613416222e-06	1.95633381515968e-05	3.67251356874506
SLC18A3	-0.0947220921329079	3.4043361275476	-4.76451760376357	2.52824825153738e-06	1.95788845305551e-05	3.67113454162016
PGAP1	-0.263628228925268	4.34111541554887	-4.76425892127605	2.53134320293121e-06	1.95902537594457e-05	3.66996103086325
PDCD4	-0.25476912630559	5.9989601290978	-4.76219375698384	2.55618258415684e-06	1.97678394587438e-05	3.66059450492769
RIN2	0.265854810390683	8.52820258901341	4.76207872997689	2.55757298428191e-06	1.97678394587438e-05	3.66007290976352
MYH7	-0.100272001430413	3.50317034816203	-4.7612838909722	2.56720059971998e-06	1.98295250941809e-05	3.65646898879843
PLEK2	0.314156848935799	5.05713906468803	4.7597968677497	2.58530620548823e-06	1.9956575209288e-05	3.64972806531117
LZTS1	0.0371333679304926	3.36312725471489	4.75897762302207	2.59533357942835e-06	2.00211447555901e-05	3.64601510912441
TARS2	-0.195855227963548	5.61245035018574	-4.75751132766132	2.61337427886971e-06	2.0147409133258e-05	3.63937105773754
CRNKL1	-0.323751891994544	6.590109980616	-4.75670958237754	2.6232896239743e-06	2.02109108457444e-05	3.63573898959913
C19orf10	0.26890515907721	6.90414080851964	4.75605420946834	2.63142164905316e-06	2.02606007019809e-05	3.63277043058892
DBNDD1	-0.150328111803711	4.38480998529395	-4.75286584709121	2.6713311274497e-06	2.05547408541529e-05	3.61833380924177
UBASH3A	0.0808769385550385	3.45697776904284	4.75188025266748	2.68378551607856e-06	2.06373851753627e-05	3.61387290350211
C21orf7	0.166518978814182	3.81328235829936	4.74962888758386	2.71244476790435e-06	2.08444543044698e-05	3.60368613483682
PEX5	-0.161328396803108	5.3823353757252	-4.74868534823418	2.72454317710967e-06	2.09240745782874e-05	3.59941819847013
DERL1	0.293917611298032	7.00992586612062	4.74778373700164	2.73615249741498e-06	2.09998396264316e-05	3.59534063595505
TMEM16A	-0.584236528330997	4.18715909818	-4.74751993413026	2.73955826984609e-06	2.10125864238768e-05	3.59414771287864
PEX11A	-0.181244885509413	4.43522066793126	-4.7466101527799	2.75133514919193e-06	2.10894830468295e-05	3.5900341209066
CHRNA10	-0.063539630048242	3.65314065057513	-4.74418184596666	2.78300807993473e-06	2.13186916657596e-05	3.57905799532688
AKAP3	-0.201509891365975	3.89160352474993	-4.74153634491623	2.81791336991552e-06	2.15723539736317e-05	3.56710594102128
SEPT4	0.0639688421579439	3.60110176218693	4.74069009192861	2.82916769918873e-06	2.1644750593158e-05	3.56328395032769
PLCG2	0.307780253716486	5.27549461597557	4.73995638202505	2.83896032436722e-06	2.17058795085905e-05	3.55997074718102
SLMO1	-0.110771066012748	3.87727640737989	-4.73964656159634	2.84310520310373e-06	2.17237771927507e-05	3.5585718354354
TMPRSS6	-0.137948247788533	4.12314180803975	-4.73942253096819	2.8461059862271e-06	2.17329158441007e-05	3.55756033645666
MAPK1	0.300656505802336	5.64068272038553	4.73706285070771	2.87789851005274e-06	2.19617578314671e-05	3.54690901041834
UBTF	-0.160294669605429	4.67392684862839	-4.73610980017887	2.89083585931863e-06	2.20465138808835e-05	3.54260841564519
ENY2	0.285437086905944	8.55208307214414	4.73590116164694	2.89367551873585e-06	2.20542029092513e-05	3.54166704915554
TMEM112B	0.183310427973719	5.64960918777485	4.73561485276631	2.89757667524479e-06	2.20699673139138e-05	3.5403752993038
FAM63B	0.155565831343134	4.07188781767066	4.73462265615157	2.91113524817282e-06	2.2159222919404e-05	3.5358993198367
NOL5A	-0.19312321141302	6.81731946156551	-4.73445568486414	2.91342294022568e-06	2.21626273191394e-05	3.5351461657312
ATP1B2	-0.298211266932471	3.85950046808515	-4.7341927425477	2.91702905039051e-06	2.21677737984982e-05	3.53396016590909
TMEM118	-0.288408268313357	5.17838394379738	-4.73413793683784	2.91778122160934e-06	2.21677737984982e-05	3.53371297260267
CACNA2D2	-0.397418168830878	4.48421415546687	-4.73247891077635	2.94063879018888e-06	2.23273469807405e-05	3.52623140358802
PMS2CL	-0.240468105185722	5.02263309107182	-4.73200924101089	2.94714099963916e-06	2.23626162052015e-05	3.5241138064001
FOXO4	-0.124912892660157	4.49831998499474	-4.73124416612312	2.95776250173166e-06	2.24290781145168e-05	3.52066472681193
FOXO1	0.358839753696087	6.14017645332074	4.7306728737831	2.96571774610086e-06	2.24752505340129e-05	3.51808958028973
IFI35	0.463923325779959	6.01542605831207	4.73013082907752	2.97328475329095e-06	2.25184245277545e-05	3.5156465310592
MYH15	-0.0661871289771989	3.16366783661456	-4.72959758077784	2.98074709189785e-06	2.25607520305681e-05	3.51324337629958
OGFRL1	0.232551669319707	4.54107835854173	4.729358640171	2.98409669950068e-06	2.25719173714743e-05	3.51216663837436
SEPW1	0.329486087796131	8.72270809633936	4.7287606407767	2.99249568725482e-06	2.2621238585011e-05	3.50947209068283
LOC93432	-0.0597911701728222	3.19163876863479	-4.72827330367594	2.99935722827684e-06	2.26588831511353e-05	3.50727640929707
LIMS1	0.243891509772411	7.69228361480131	4.72789588147972	3.00468160636587e-06	2.26848751748325e-05	3.50557608721248
THOC1	-0.25690037757626	6.6766429394748	-4.72773617024269	3.00693742601151e-06	2.2687682007538e-05	3.50485661037828
CCPG1	0.219594784214091	4.65213217921751	4.72663789471094	3.02249407053665e-06	2.27907787084548e-05	3.49990963051282
GUCY1B3	0.525300072267084	6.15219995844518	4.72553991804448	3.03812389201946e-06	2.28942978145797e-05	3.49496504084678
LOC730092	-0.119440988373279	4.04678412227757	-4.72315320383364	3.0723677952174e-06	2.31378692870593e-05	3.48422039676614
AHI1	-0.203721583359285	4.7393627369765	-4.72301823645059	3.07431532480005e-06	2.31380657132763e-05	3.48361294039521
NOL10	-0.0760111769085969	3.40980753995217	-4.72279189274355	3.07758404810947e-06	2.31481993175105e-05	3.48259425614721
ZNF557	0.162519303341262	3.43518700752933	4.7226352218662	3.0798485556417e-06	2.31507717272393e-05	3.48188916796405
KIF17	-0.0781279902955934	3.41617763539401	-4.72095481687959	3.1042380373466e-06	2.33177043592516e-05	3.47432793980201
PROS1	0.498780999934362	5.94947371489049	4.72083877868739	3.10592906429493e-06	2.33177043592516e-05	3.47380589925184
BAT2	-0.244576356750124	4.93848478130932	-4.7179834791618	3.14781977727301e-06	2.36174739924745e-05	3.46096395718834
ZNF395	-0.294939254213025	6.79055452040908	-4.71523009206833	3.18872988578688e-06	2.39095176118591e-05	3.44858706393941
ISL1	0.140592431995593	3.77322786183027	4.71455524771844	3.1988345819488e-06	2.39703584541552e-05	3.44555453833987
CHD7	-0.339908745988796	6.1448290097892	-4.71058291888839	3.25894109177028e-06	2.4405577504414e-05	3.42771221494966
SECTM1	0.330090506291218	5.59006130583684	4.70907571968179	3.28203014120059e-06	2.45632112867231e-05	3.42094597768294
COCH	-0.468821080367023	4.07882981630681	-4.70824828441914	3.2947726030989e-06	2.46432619170912e-05	3.41723222740884
NPAS1	-0.0606298992865222	3.32006167909064	-4.70746255348331	3.30691687150871e-06	2.47187417546294e-05	3.41370620664901
C6orf97	-0.233953829148033	4.02793593364821	-4.70653244605975	3.32134829229449e-06	2.47974278174211e-05	3.40953297836352
MGAT2	0.163279814198243	5.7143080356215	4.70644609682456	3.32269114479667e-06	2.47974278174211e-05	3.40914558258966
GRK4	-0.0740519490458165	3.32749211600059	-4.70638630059537	3.32362136665983e-06	2.47974278174211e-05	3.40887731756878
MLL2	-0.0755545879223152	3.52782872659376	-4.70612812860046	3.32764050412129e-06	2.48120414554976e-05	3.40771911095974
PCM1	-0.221701590511499	6.07398071966634	-4.70286744421614	3.3788059649882e-06	2.51779588059331e-05	3.39309606064054
SORBS2	-0.219941322779344	3.97577807595742	-4.70147339251929	3.40091111634843e-06	2.53270078312107e-05	3.38684703048892
BNC2	0.408076520161897	5.44253876430124	4.69794419840962	3.45749641217983e-06	2.57193688510707e-05	3.37103446230399
TLR8	0.0852000557293615	3.18384050392031	4.69792114663956	3.45786897275232e-06	2.57193688510707e-05	3.37093121426713
PCDH7	0.222121435861402	3.88601998073973	4.6959689860533	3.48956011237405e-06	2.59390635019804e-05	3.36218923057393
ASPA	0.0775116756748719	3.15786501808065	4.69577768616673	3.49268063918657e-06	2.59462432184359e-05	3.36133274708661
AZU1	-0.0722640863984112	3.09225068783952	-4.69428005075513	3.51720334140776e-06	2.61123074212283e-05	3.35462866513336
WRN	-0.265956163030452	4.90068167640885	-4.69298020138122	3.53862161963122e-06	2.62498159798456e-05	3.34881153877642
ZNF202	-0.164793809203672	4.65174960945336	-4.69289167915692	3.54008479914211e-06	2.62498159798456e-05	3.34841543467958
SDC2	0.480730496919225	5.62331072528128	4.69242881159681	3.54774499614829e-06	2.62904278422263e-05	3.34634438487084
BID	0.382302479761746	6.49368797685622	4.69211058820182	3.55302065970915e-06	2.63133301255951e-05	3.3449206372466
SCYL3	-0.180232972740304	5.48536187166771	-4.69101090715027	3.57130986828121e-06	2.64152327406346e-05	3.34000128486279
ADRB2	0.120446677863265	3.53727336160553	4.69097360756482	3.57193179676171e-06	2.64152327406346e-05	3.33983444596811
AGBL5	-0.344501977054898	6.33833842457989	-4.69088791124725	3.57336108075849e-06	2.64152327406346e-05	3.3394511358547
CACNB4	-0.108191645447509	3.66699039469689	-4.68956496923439	3.59549565594394e-06	2.65625513428693e-05	3.33353457167496
ZNF142	-0.179983953042572	5.08834534818796	-4.6876072012904	3.62849385535886e-06	2.6775840364643e-05	3.32478167651863
NCOA4	0.204950857820537	9.47907628363895	4.68758832418551	3.62881344254254e-06	2.6775840364643e-05	3.32469729592535
MAT2A	-0.148381869637524	6.39423412716077	-4.68663346606162	3.64501444602564e-06	2.68789124060262e-05	3.32042948691948
HSF4	-0.10379159203297	3.92074178790687	-4.68577648069713	3.65961406730873e-06	2.69700566698481e-05	3.3165998012972
CTRL	-0.0678330987491478	3.11371060428287	-4.68482620346012	3.67586876798773e-06	2.70732793297298e-05	3.31235395945987
ZCCHC6	0.284541000507495	6.03927585979057	4.68428835733466	3.68509949251317e-06	2.71246748709313e-05	3.30995120857532
FA2H	-0.196871442040661	3.62692663928883	-4.680152419281	3.75683069947769e-06	2.76357698736166e-05	3.29148288575658
TRMT11	-0.303873662550762	5.74676576198248	-4.67970484049432	3.76467326849795e-06	2.76765540288476e-05	3.28948518994031
PEX1	-0.189620183148301	4.87930128713407	-4.67926687046839	3.77236271034599e-06	2.77161633666787e-05	3.28753054966473
RBM3	0.405570936074427	7.5125421280885	4.679038689098	3.77637487393547e-06	2.7728723312153e-05	3.28651225259734
PCTP	0.400893552380823	6.12418271670455	4.67793127024458	3.79590522223515e-06	2.78551436234952e-05	3.2815708551714
DLC1	0.10943299353937	3.99227237009411	4.6776695452902	3.80053515282235e-06	2.78721341719164e-05	3.28040317167965
SMPD1	0.0898872548250202	3.99141421179638	4.67644905305329	3.82219754003725e-06	2.8013939608721e-05	3.27495874223439
PLEKHF2	0.407397449255649	6.75447458178819	4.67577886777793	3.83414303614479e-06	2.80694540763862e-05	3.27196969831025
CD300C	0.0778284776492466	3.7403026257762	4.67570467543928	3.83546765798102e-06	2.80694540763862e-05	3.27163882251444
GPLD1	-0.0544685775016167	3.30087190111117	-4.67563204757499	3.83676477410162e-06	2.80694540763862e-05	3.2713149284403
XPO1	-0.154520034781843	9.39769335853184	-4.67319842746858	3.88047334495862e-06	2.83719854401893e-05	3.26046450949112
GDF10	-0.191678681503272	3.24794317363071	-4.67235621378225	3.8957109836139e-06	2.84661114470137e-05	3.25671065520149
RGS3	0.159400563658738	4.88840412840822	4.66773620773426	3.98032666009256e-06	2.90650750323797e-05	3.23612965815779
FAM130A2	-0.207320273954231	3.84909180207965	-4.66761830371648	3.98250903532856e-06	2.90650750323797e-05	3.23560466727246
TICAM1	0.216113842763591	4.51262443079881	4.66527828784108	4.02606092523137e-06	2.93651275963877e-05	3.22518778420697
SPAG16	-0.436256401303146	6.2624255680549	-4.66500894644599	4.03110313932984e-06	2.93841065398365e-05	3.22398908155736
GNAO1	-0.191454600570546	3.47423982835087	-4.6624912893773	4.07852956651058e-06	2.97118288202786e-05	3.21278730940057
TSKU	0.283452280801553	5.66786311557016	4.65919785406414	4.1413801243111e-06	3.01514506994887e-05	3.19814219694154
NUP107	-0.272952464053679	7.99984766400169	-4.65899313712549	4.14531744168541e-06	3.01618807448796e-05	3.19723218136497
NPFFR1	-0.0918232358920523	4.41233355870502	-4.65822313802649	4.16015906925453e-06	3.02515914927313e-05	3.19380967812923
ARHGDIA	0.148690114522531	5.21510031591487	4.65643983487596	4.19472840582038e-06	3.04845621381346e-05	3.18588520565797
HEY2	-0.497956626376878	5.29314206148678	-4.65476379615025	4.22747003217143e-06	3.07039771576649e-05	3.17843990530675
SETD2	-0.205635496232399	5.92163854334328	-4.65038184637811	4.31423687725198e-06	3.13152745484439e-05	3.15898594775858
CALU	0.281468120050228	6.93150515921281	4.64932045844583	4.33550949468791e-06	3.14507261054408e-05	3.15427635794414
DBF4B	-0.112305309455873	3.68117506285952	-4.6489603623531	4.34274951383687e-06	3.1484280340532e-05	3.15267876243399
WDR62	-0.109602083807792	4.13323163916295	-4.64558725629762	4.41113516878398e-06	3.19608241290594e-05	3.13771918132678
SKAP1	-0.360961380144563	5.13461949967237	-4.6432158270662	4.45983140026291e-06	3.22942211196428e-05	3.12720792033064
ALKBH4	-0.123693736716878	4.05873481935398	-4.64106630275068	4.50441699275897e-06	3.2597469607454e-05	3.11768447178186
TIMELESS	-0.343743001533498	6.2264164834674	-4.6398509467001	4.52981525022741e-06	3.27615827286718e-05	3.11230162702375
AP2M1	0.216592427540535	8.74367429683213	4.63853720731632	4.55742428392394e-06	3.29414785276183e-05	3.10648448574612
PSMB10	0.419537532128906	6.97474355282694	4.63768187921919	4.57548636765962e-06	3.30521936648813e-05	3.10269796332757
CDC42EP1	0.231842960529085	4.58432057919819	4.63746499083054	4.58007735252325e-06	3.30655224694754e-05	3.101737903465
ADCY1	-0.0560456781437684	3.40490285253159	-4.63721569063499	4.58535988306895e-06	3.30838248723285e-05	3.10063442281367
TSPAN4	0.249872749161349	5.2811490439496	4.63663557177119	4.5976749492485e-06	3.31347942266565e-05	3.09806684467605
BCL2	-0.0994342675621889	3.81850176155612	-4.63662369767876	4.59792735033574e-06	3.31347942266565e-05	3.09801429357469
ZNF253	-0.195928387807894	4.21452957597669	-4.635925645739	4.61278888250814e-06	3.32201918427627e-05	3.09492514489588
GRTP1	-0.0993221395171053	3.85903997714399	-4.63572486467313	4.6170720544721e-06	3.32201918427627e-05	3.09403668990494
PCSK6	-0.0761876698012984	3.57384482683312	-4.6356788794374	4.61805357455445e-06	3.32201918427627e-05	3.09383321045692
FLJ20254	0.242038000097361	6.66174169467063	4.6353730368717	4.62458665632907e-06	3.32301509602997e-05	3.09247993866087
ACO1	0.278637523508543	5.54077888708867	4.63535570871018	4.62495706771818e-06	3.32301509602997e-05	3.09240326860461
PRLR	-0.0594326502033495	3.31567265768224	-4.63437188334182	4.64603440656184e-06	3.33616853451507e-05	3.08805067085482
PROC	-0.0919914390844436	3.65360641649445	-4.63308176488158	4.67381364868589e-06	3.35411584967077e-05	3.0823442615095
MMP1	0.735135918096383	4.38820574556856	4.63272612537618	4.6814994119816e-06	3.35763048952248e-05	3.08077146340618
SLC24A3	0.374119122410452	4.88523221352801	4.63246016694593	4.68725500378107e-06	3.3597574259245e-05	3.07959534739083
CNKSR1	-0.207009316877662	5.32868217359194	-4.62991176801006	4.74275059440698e-06	3.39751354300112e-05	3.06832899157752
CYP3A43	-0.0399705179029146	3.1422381848287	-4.62801171132849	4.78453774876937e-06	3.42541043820932e-05	3.05993260776883
DLX4	-0.0726156547222172	3.48417458616321	-4.62747004596462	4.796515023713e-06	3.43182897573237e-05	3.05753955497567
NFE2	-0.228139073190943	3.61016939078642	-4.62734867201236	4.79920278619275e-06	3.43182897573237e-05	3.05700336545475
KIAA0319L	-0.232771410791891	5.14400050216869	-4.62708106877054	4.80513383318063e-06	3.43403095662678e-05	3.05582122917896
ProSAPiP1	-0.360515318874052	7.57218926495178	-4.6246996758056	4.85822515573712e-06	3.46991383899089e-05	3.04530418247377
CCDC40	-0.0805922656395675	3.44937073935268	-4.62377452981612	4.87900220505657e-06	3.48268788104868e-05	3.04121975339645
DOHH	-0.0709678514037666	3.43490318843108	-4.62301759753667	4.8960649634591e-06	3.49279705509327e-05	3.0378785260008
ALDH5A1	-0.295063738128285	5.71481683068421	-4.62285636089095	4.8997069576674e-06	3.49332570658561e-05	3.03716686460201
TESC	-0.235038763941529	3.45577268725853	-4.62246329111424	4.90859648171604e-06	3.49759283034465e-05	3.03543204009929
AVP	-0.0655048803267344	3.47379810108601	-4.62187521473936	4.92192514442224e-06	3.50501611999601e-05	3.03283679984814
ZSCAN12	-0.0557199041098078	3.05815367925572	-4.61997977885196	4.96512197957564e-06	3.5336878769533e-05	3.02447410119432
GPR135	-0.0508294655153505	3.25006691331293	-4.61948583085634	4.97643870321491e-06	3.53965002150703e-05	3.02229530757974
DYNC2H1	-0.251927400564775	4.913580886871	-4.6192339751309	4.98221844388491e-06	3.54166909688678e-05	3.02118445941985
C1orf109	-0.287751099419451	6.13060054816213	-4.61885870469553	4.99084234669046e-06	3.54570640347177e-05	3.01952937436471
NSUN5B	-0.367971809952947	6.82692733835725	-4.61690273468083	5.03602419469089e-06	3.57569595238607e-05	3.01090479106084
GCDH	-0.313221363415132	5.59545479163562	-4.61661820261123	5.04262938119005e-06	3.57593759133966e-05	3.00965046345337
ZFP30	-0.249084281427226	4.8650625459093	-4.61655115066448	5.04418715030566e-06	3.57593759133966e-05	3.00935488276519
APOM	-0.167811546846856	4.35671137938658	-4.61650441568057	5.04527318359582e-06	3.57593759133966e-05	3.00914886632588
TAX1BP3	0.180898868983239	5.65647161995364	4.61464066496273	5.08876682140139e-06	3.60464294490091e-05	3.00093466070449
KIAA0143	0.311177661826907	8.48642582550021	4.61353874442913	5.11465111433191e-06	3.6208482491937e-05	2.9960795331602
PTPRD	0.172019393767199	3.63694669511001	4.61329920084497	5.12029474449372e-06	3.62271382568704e-05	2.99502422990575
DDIT4	0.486683125978193	7.00997383684777	4.61121952877291	5.16954373270957e-06	3.65541078269458e-05	2.98586438904096
FLRT1	-0.132229507832522	3.64497600079526	-4.61103744428422	5.1738772975078e-06	3.6563280760909e-05	2.98506258397244
GADD45G	-0.138404622638209	4.39523373721645	-4.60920490093232	5.21768610243378e-06	3.68512469475118e-05	2.97699462875841
COX6C	0.205706110138603	11.3146493425743	4.60691456559662	5.27293999524451e-06	3.72196620297388e-05	2.96691531532418
SF3A3	-0.254031565005715	6.79618857917102	-4.60678091348327	5.27618162198886e-06	3.72207258886877e-05	2.9663272800239
SEMA5A	0.335712268315437	4.68411000983144	4.60638701578816	5.28574643806985e-06	3.72663692079843e-05	2.96459432097181
TRAIP	-0.151210330469118	4.15623201548732	-4.60160179801715	5.40328173781609e-06	3.80727435264958e-05	2.94355248801021
RAGE	-0.317278264700156	5.26877321230024	-4.60031916552662	5.43521007785315e-06	3.82753214956185e-05	2.93791581743893
MUTYH	-0.251474895514779	6.123452299146	-4.59930874068563	5.46048992058309e-06	3.84308706158162e-05	2.93347640416604
PAK7	-0.136670240078377	3.19621775229858	-4.59863720411831	5.47735353319114e-06	3.85270392796073e-05	2.93052642669829
BCAN	-0.0477602031812507	3.56223372818927	-4.59848371081428	5.48121507073803e-06	3.85316940349255e-05	2.92985220475246
TPR	-0.230724091843697	6.95881050745884	-4.59726928991044	5.51185941086752e-06	3.8724510516725e-05	2.92451856499831
ZNF232	-0.30255447873845	5.98265561220335	-4.59611512247824	5.54113578025747e-06	3.89074968314055e-05	2.91945074632615
ETF1	0.233689982769844	7.52821551434835	4.59513984979349	5.56599069959962e-06	3.90592424269106e-05	2.91516934034787
PKDREJ	-0.0816751070321362	3.6416353713419	-4.59495288861334	5.57076763741204e-06	3.90699964413021e-05	2.91434868345507
SIGLEC7	0.0851186613595631	3.94417722867865	4.59342943114883	5.6098396457389e-06	3.93211228253712e-05	2.90766267892595
MAPRE3	-0.0562984161433633	3.42084539924246	-4.59133082142305	5.66409372159333e-06	3.96758103508228e-05	2.89845581808876
MYH6	-0.193890930963233	3.32550236964002	-4.59121773491581	5.66703153989497e-06	3.96758103508228e-05	2.89795980272202
C2orf44	-0.173142148812199	4.61406275253918	-4.59072319092428	5.67989625315823e-06	3.97427720398207e-05	2.8957907854399
KCNH6	-0.0448759951183795	3.26775160994593	-4.59029042496187	5.69117692072459e-06	3.97985786755898e-05	2.89389289515837
ACP2	0.268312107844789	6.50415918372409	4.59013258008137	5.69529672662652e-06	3.98042734660688e-05	2.89320070888987
PIK3R2	-0.152775397690689	4.26977405410653	-4.58816801026894	5.74681291069539e-06	4.01410215026647e-05	2.88458743626922
MEOX2	0.255491618744168	3.05879262227213	4.58724385390175	5.77120118860757e-06	4.0288002732297e-05	2.8805368184496
C18orf1	0.181083645335458	4.21962884839923	4.5864539368347	5.79212566916061e-06	4.04106473395319e-05	2.87707516839707
MEIS1	-0.314534525524902	9.40885427710798	-4.5846195822897	5.84099810852057e-06	4.07224087832284e-05	2.86903858610896
H3F3A	-0.124062823552507	10.5823977978688	-4.58444891234881	5.84556532253171e-06	4.07224087832284e-05	2.86829100490352
PNN	-0.2531917031444	7.22793122036372	-4.58439696827734	5.84695605266583e-06	4.07224087832284e-05	2.8680634806556
KIAA1199	0.504188641165564	5.75576868097868	4.58414300081717	5.85376025257387e-06	4.074623176965e-05	2.86695109204613
SHC1	0.18064877162483	6.60287876941894	4.58325349708847	5.87765149504861e-06	4.08857781694707e-05	2.86305547079905
RP4-691N24.1	-0.302267673920223	5.32831398157244	-4.58314401464897	5.88059855418729e-06	4.08857781694707e-05	2.86257603532617
EP400	-0.211911385326177	5.21870090088895	-4.58277071197581	5.89065782231234e-06	4.093208395631e-05	2.86094138113732
FGF21	-0.0606701319780205	3.24429080795097	-4.58253701538298	5.89696357646131e-06	4.09522695431067e-05	2.85991810962014
C4orf6	-0.10301884541052	3.28907015999203	-4.58002289849155	5.96521231597366e-06	4.14023554518471e-05	2.84891273205331
C21orf59	-0.249784532583337	8.11387629397304	-4.57694404537145	6.04982485347778e-06	4.19654325377762e-05	2.83544277973274
RCAN3	-0.219372240346709	4.05548602600292	-4.57558590350399	6.08751423285724e-06	4.22025598112071e-05	2.82950355432295
C19orf40	-0.171325483464709	4.05585401918627	-4.57425930808586	6.12454573091189e-06	4.243485597908e-05	2.82370383893329
RAPGEFL1	-0.173631350312498	4.24073444572367	-4.57312015842902	6.15651723350571e-06	4.26318461908429e-05	2.81872484087891
KLRD1	0.0964812612324768	3.59774596915943	4.57152457602112	6.20156851927897e-06	4.29191310972169e-05	2.81175277179495
CYP17A1	-0.20477793493072	3.92570187905472	-4.57113932057668	6.21249354733811e-06	4.29700443980733e-05	2.81006969007845
CACNA1I	-0.047234325347854	3.38515810972834	-4.5693058571339	6.26474036496462e-06	4.3306546196845e-05	2.80206153842216
CPB2	-0.0835868739421195	3.41888644473162	-4.56891562216805	6.27591490659973e-06	4.33570106713176e-05	2.80035745995527
UBE2L6	0.385498656624748	8.86186904579865	4.56879957905307	6.27924153884554e-06	4.33570106713176e-05	2.79985074842933
RAB36	-0.243887138483121	4.36059593666428	-4.56701795240623	6.33052877867061e-06	4.36860902881098e-05	2.79207261091657
ZNF287	-0.118342202704262	3.6873217085908	-4.56290847513536	6.45036513623303e-06	4.44875698571124e-05	2.77414223903915
RGS17	0.118078424077155	3.2472707216535	4.56194846242709	6.4786721606403e-06	4.46572239029367e-05	2.76995566212028
CAMKV	-0.0689173050278877	3.40578819408747	-4.56157583741088	6.48969150529265e-06	4.47075887338295e-05	2.76833087644981
AMT	-0.398595079056025	5.16042719397546	-4.56020809164724	6.53029316798723e-06	4.49615725150956e-05	2.7623680294945
POGZ	-0.262175338202588	7.54692397682642	-4.55668028392702	6.63614495541132e-06	4.56642614588932e-05	2.74699569196967
TMEM165	0.280597823996896	8.14773627240081	4.55635588979311	6.64596064118028e-06	4.57056870594477e-05	2.74558269873584
TBC1D22A	0.195582971194741	5.76711117039639	4.5545533018818	6.7007586197148e-06	4.60562416087931e-05	2.73773267820703
TLX2	-0.0419490647224654	3.02948084439815	-4.55323993627942	6.7409572056748e-06	4.63061076273451e-05	2.73201494281407
SPTBN1	-0.0919377627950206	4.586375349666	-4.55211005492572	6.77572492736067e-06	4.65184034066575e-05	2.72709721327532
PEBP1	-0.204547691704045	9.32513780005906	-4.55077526501855	6.8170196567101e-06	4.6758726952015e-05	2.72128907260056
DDX6	-0.160617646893483	3.786835737117	-4.55072769975258	6.81849564256256e-06	4.6758726952015e-05	2.72108212814953
DHX30	-0.206726899516125	5.67611687273819	-4.55044325698423	6.82732851716549e-06	4.679265225026e-05	2.71984463086332
MCRS1	-0.18419511813171	5.57329458428451	-4.55002918292488	6.84020649467685e-06	4.68542472178036e-05	2.71804328594705
PTMA	-0.100748114535586	11.8982806847003	-4.54858422362759	6.88532852941916e-06	4.71365128773539e-05	2.71175845977344
XBP1	0.37422877961183	8.34676077469853	4.54618489224936	6.9608844898635e-06	4.76266880834865e-05	2.70132664372608
HSPB8	0.375686786791821	4.97144018283918	4.54598273373272	6.96728675955879e-06	4.76434225772896e-05	2.70044792877669
JARID1A	-0.246545397863525	6.34245668892335	-4.5457137310074	6.97581471731484e-06	4.76746656219667e-05	2.69927872003574
PNLIPRP1	-0.0465708772508977	3.36427294310024	-4.54350811935285	7.04611601526263e-06	4.81278100146299e-05	2.68969451250079
DHX34	-0.0909186391632115	4.09164183579491	-4.54324772544165	7.05446049316206e-06	4.8157490509443e-05	2.68856328457407
SFRS18	-0.287464764800125	7.16911806012434	-4.54246078078729	7.07973626945959e-06	4.83026539132195e-05	2.68514492566752
GPR137B	0.4076510976633	5.75765621251943	4.54182776920914	7.10013092482615e-06	4.84143695338372e-05	2.68239562025816
GCSH	-0.317576419350257	8.10918214912101	-4.54071823696566	7.13601440607745e-06	4.86315141358147e-05	2.67757752932846
LRRC50	-0.272296644196321	4.21743279010515	-4.54041900807087	7.14572154505525e-06	4.86701237814227e-05	2.67627832660768
SCGN	-0.0749781966180865	3.71395848207426	-4.53972827108064	7.16817780829679e-06	4.87954760698191e-05	2.67327955933922
PLCE1	-0.316929803170891	4.1671182246714	-4.53943721851672	7.17766035908678e-06	4.88324214938548e-05	2.6720161081016
PLA2G5	0.0957924867402129	3.08435006649335	4.53903357531144	7.19083105667407e-06	4.88944029274247e-05	2.6702640267061
C10orf95	-0.102243470318892	3.73679724268995	-4.53827913227803	7.21551039193832e-06	4.90345237808811e-05	2.66698962196478
TSKS	-0.0568864681565362	3.23990129918753	-4.53798590741513	7.22512427410745e-06	4.90655473303178e-05	2.6657171131314
F11	-0.0711955979019652	3.6758173665962	-4.53782888263795	7.23027765329899e-06	4.90655473303178e-05	2.66503570317633
KIAA0984	-0.118261131504799	3.46963082067436	-4.53776731606565	7.23229916220845e-06	4.90655473303178e-05	2.66476854056089
UNC119B	-0.283039165826525	6.81075724565778	-4.53659579143599	7.27086909844236e-06	4.92994401370737e-05	2.65968544698232
MCM3APAS	-0.330811396785297	4.63857018347093	-4.53515875453815	7.31844998924317e-06	4.95941332416805e-05	2.65345197122465
UNG	-0.261487559474316	7.54253025255174	-4.53499897665262	7.32375871687178e-06	4.96021948642126e-05	2.65275900985892
SV2C	-0.382023524294584	4.49112199056907	-4.53430415023402	7.34688778723131e-06	4.97308728127259e-05	2.64974578733981
FLT4	-0.112419216324932	4.1236433403703	-4.53329783560605	7.38050981016437e-06	4.99303927719097e-05	2.64538249746315
TTLL4	-0.242263434586753	4.78681914743708	-4.53138972007045	7.44466766621284e-06	5.03094738397585e-05	2.63711151496691
HIF1A	0.196794883807712	9.93742445760217	4.53138284735674	7.44489971619745e-06	5.03094738397585e-05	2.63708173003179
EHMT2	-0.181429652322144	5.86177037568476	-4.5311979017406	7.45114681761498e-06	5.03234492303531e-05	2.63628022910654
BLNK	0.405745242250993	5.10812028584718	4.52970718302757	7.50168432331672e-06	5.06363691823879e-05	2.62982097839508
DNAJC1	0.209955935835726	5.37686922703259	4.52811936727191	7.55587513541495e-06	5.09735845269842e-05	2.62294314926778
DHX57	-0.18809471255398	4.84977602636122	-4.52781087220184	7.56644728760809e-06	5.10163260007708e-05	2.62160711924086
CXXC4	-0.134681913485635	3.68501176407642	-4.52688070469347	7.59841016747722e-06	5.12031646540351e-05	2.61757925574954
RS1	-0.043970384250402	3.19173626950713	-4.52592219178954	7.63148254120553e-06	5.13972666449648e-05	2.61342944244345
FNDC3B	0.278068017054892	8.21252065154918	4.52511837475737	7.65932371891049e-06	5.15559397557966e-05	2.60994999445367
SPAG6	-0.247919922345922	3.28118442503965	-4.52489077574492	7.66722456809416e-06	5.15802895245754e-05	2.60896489930156
ZNF273	-0.225280122437937	4.6658014157136	-4.52461580883491	7.67678016892094e-06	5.1615738020182e-05	2.60777484672512
GOLT1B	0.373401297925994	5.86903907762689	4.52388636691413	7.70218498169337e-06	5.17576515343479e-05	2.60461815424304
LAG3	0.16288398812968	3.63261153155261	4.52313572283079	7.7284123975617e-06	5.19049314508857e-05	2.60137019521673
ELMO1	0.26100897342849	4.55007689144984	4.52298786383861	7.73358866190268e-06	5.19107439613334e-05	2.60073048291348
TACC1	0.273710928571126	5.07560418300638	4.52279035433895	7.74050828470956e-06	5.19282455512382e-05	2.59987598745148
SERPINA6	-0.123980020791508	3.50636472929426	-4.5213416681621	7.79144393004947e-06	5.22408506713005e-05	2.59360950719568
MARK2	-0.121718549504654	3.93095072366825	-4.5209819390246	7.80414170262893e-06	5.22968694396536e-05	2.5920537371303
KLRA1	-0.0484739278011528	2.80133726479356	-4.51962832197626	7.85209996556051e-06	5.25528477865872e-05	2.58620057963883
CD1D	0.142162631577481	3.36291907785672	4.5195533069172	7.85476597711618e-06	5.25528477865872e-05	2.58587625498213
HAP1	-0.0488857035491792	3.6624032348226	-4.51953453806554	7.85543315195623e-06	5.25528477865872e-05	2.58579510936167
ZNF76	-0.151590498566871	5.1481154234901	-4.51833444709273	7.89820571240602e-06	5.28096575173755e-05	2.5806072536084
SLC11A1	0.0859204821856725	3.93616685658345	4.51782937446681	7.91627376035329e-06	5.29010924651356e-05	2.57842425996345
RCOR3	-0.250147086157647	5.72313122549524	-4.51759514611983	7.924666298415e-06	5.29278045288483e-05	2.57741196859186
OLFML2A	0.402374439168437	5.35463641076574	4.51733928134987	7.93384383386754e-06	5.29597269664262e-05	2.57630622358165
AP2S1	0.24886320424819	8.63828573975966	4.51697955371463	7.94676403606482e-06	5.30165831148435e-05	2.57475172194237
FCN1	0.191811265816034	3.9160844393695	4.51678589696158	7.95372788591602e-06	5.30336606878188e-05	2.57391491427461
FSTL4	-0.0770253237844396	3.69089910715674	-4.51515424840974	8.01263441191342e-06	5.33968697223362e-05	2.5668657244202
NECAP2	0.215478627186137	7.0469850547154	4.51484343827517	8.02390276144106e-06	5.34423877507042e-05	2.56552320010462
RNF2	-0.108663607660519	4.82488590816715	-4.5145530954377	8.0344428017883e-06	5.34830073074266e-05	2.56426915946731
HAPLN1	0.151188036097352	3.63201605634921	4.5139264702055	8.05723585214184e-06	5.36051017301061e-05	2.56156290922493
PFN1	0.203391827127607	9.69258525889665	4.51346706302868	8.07398584672592e-06	5.36868788328402e-05	2.55957905401692
FGF5	-0.0428136062815647	3.37961585795953	-4.51247739042824	8.11018285431626e-06	5.38978045980554e-05	2.55530598556423
PTPRB	0.0852396701418021	3.22461488475747	4.51224078637617	8.11885960469511e-06	5.39257073137003e-05	2.55428453723361
MGA	-0.203781854671033	5.748638151502	-4.51148736425701	8.14654846685209e-06	5.4079788664737e-05	2.55103224977284
CDS1	-0.146600343171103	4.58736114026788	-4.51060230394675	8.17919081154052e-06	5.42665651529316e-05	2.54721235724234
RIC8B	-0.218254347554085	5.13490856573542	-4.5088855791173	8.24286411658021e-06	5.46589040153408e-05	2.53980498515224
RIBC2	-0.341874897905218	4.17607694517041	-4.50730577007982	8.30187896590161e-06	5.50157757721485e-05	2.53299066477871
LOC55908	-0.0673762014665273	3.23622110143241	-4.50720066281088	8.30581966066815e-06	5.50157757721485e-05	2.53253737460453
FARP2	-0.177665943312688	4.57723531717116	-4.50571326224078	8.36177811492531e-06	5.53559824408634e-05	2.5261237850853
ANXA1	0.499718242143279	8.91521467946496	4.50534086346484	8.3758448499076e-06	5.5418639386037e-05	2.52451832577502
SDCCAG8	0.396839345207868	4.96261521664111	4.5046567265859	8.40174611788223e-06	5.55594875077089e-05	2.52156924018391
PPIG	-0.215650103749082	7.41129770263743	-4.50423207177045	8.41786206490669e-06	5.56355076759639e-05	2.51973890162176
NCALD	0.451263663271961	5.82755738997455	4.50303654299291	8.46339255950523e-06	5.59057450365124e-05	2.51458680736099
ATP2B3	-0.0515736049098421	3.14731899295532	-4.49967190734134	8.59280215019277e-06	5.67057359791904e-05	2.50009374469921
IAPP	-0.0729637035386794	3.582255542083	-4.49964309086333	8.59391863162452e-06	5.67057359791904e-05	2.4999696615224
AP3M2	-0.26023960977945	6.24952703628314	-4.49946338040953	8.60088457097636e-06	5.67206199363074e-05	2.49919584835079
IGSF1	-0.244207372468299	3.59505854338441	-4.49886053084872	8.62429179507733e-06	5.68438542946476e-05	2.49660025235707
MAN2A2	-0.203916990238927	4.98102900345365	-4.49792303062927	8.66081409399269e-06	5.70533497373413e-05	2.49256443644038
C9orf38	-0.0685473071370573	3.19182889615389	-4.49741775755523	8.6805595196909e-06	5.71521584123116e-05	2.49038962175433
OR10C1	-0.0583835216684392	3.17589430295024	-4.49680075006544	8.7047299159313e-06	5.72799768566365e-05	2.4877341795846
CCL27	-0.0688029146049569	3.31535175495089	-4.49627561062122	8.72535232531082e-06	5.73843215190567e-05	2.48547437713437
PSPH	-0.461756209897424	5.32565584326228	-4.49601029544267	8.73578914683803e-06	5.74216009313447e-05	2.4843327535715
KIAA1045	-0.0433837772896291	3.41149967936981	-4.49467175733698	8.78862658072224e-06	5.77121131078944e-05	2.47857410568877
NVL	-0.207595391998336	6.23679120831057	-4.49464789942105	8.78957112106613e-06	5.77121131078944e-05	2.47847147861873
GYG1	0.319355143668664	8.39902785120933	4.49439224331471	8.7996987153752e-06	5.77471236678736e-05	2.47737178118398
GPR1	0.121623199256676	4.61248668195585	4.49401136072137	8.81480779890871e-06	5.78147687987248e-05	2.47573353199493
NP	0.442713652369576	6.41933390619041	4.49294199986713	8.85736090477917e-06	5.80622427955094e-05	2.47113468619584
KIAA0196	0.272314858707239	6.80319277255403	4.49130421974868	8.92291511519389e-06	5.84601435349101e-05	2.46409326771369
FOXF1	0.162137846892861	3.25387098121411	4.49082682446774	8.94211083873602e-06	5.8554050418738e-05	2.46204121321543
TRIM58	-0.266127151891659	3.73677609870992	-4.48970906638046	8.9872100626243e-06	5.88173823772401e-05	2.45723738090658
C9orf127	-0.261407952272227	4.85707319782192	-4.48793449692858	9.05925843241906e-06	5.92567029023304e-05	2.44961299805038
KIF22	-0.164872046645927	4.40702952439511	-4.48721795889408	9.08850685095978e-06	5.9415743484939e-05	2.44653519813764
C19orf22	0.202205727753799	6.57969774330032	4.484119042405	9.21604725900274e-06	6.02168426982696e-05	2.43322937954785
IRF2	0.187101810943233	5.50270033806683	4.48330782217003	9.24971646764599e-06	6.04040594920786e-05	2.42974763581321
C9orf116	-0.297370434595241	5.24596508017829	-4.48307289443345	9.2594889965269e-06	6.04351037919658e-05	2.42873943780685
HCN2	-0.0689684359520188	3.58923510412919	-4.48261708805179	9.27847787344255e-06	6.05059081450912e-05	2.42678347206778
TMEM16B	-0.175094123814725	3.65203474115855	-4.48257132686475	9.28038634313099e-06	6.05059081450912e-05	2.42658711079839
DDX51	-0.0929667047064067	3.32247074244485	-4.48005755925249	9.38580293523621e-06	6.11600860098022e-05	2.41580335879784
SART3	-0.228622689952426	6.66398314765047	-4.47868016370544	9.44405068861414e-06	6.15045441537452e-05	2.40989685636134
SLC15A3	0.358558727988976	5.05932582760153	4.47856634212869	9.44887947885971e-06	6.15045441537452e-05	2.40940884496067
XAB2	-0.145514181985928	4.31002027167259	-4.47778491717027	9.48209475725358e-06	6.1687404142003e-05	2.40605878319999
PPP6C	0.229749986815943	7.57971431021574	4.47609380025559	9.55436098285711e-06	6.21155580617851e-05	2.39881060060097
ZNF518	-0.168404758128354	4.29993290757133	-4.47600375486649	9.55822364129612e-06	6.21155580617851e-05	2.39842473356614
LOC90379	-0.183794789485311	4.2319572089544	-4.47509534726918	9.59727521036379e-06	6.23357001527512e-05	2.39453237806549
NEK2	-0.272903369079672	5.04056190435951	-4.47463621052041	9.61707118278607e-06	6.243060441138e-05	2.39256533940956
LGR5	-0.479945241564287	4.19773554610669	-4.47432028023501	9.63071543764466e-06	6.24854931573907e-05	2.39121193502575
CLSPN	-0.0792052013051121	4.02238507939944	-4.47201349483225	9.73090356819644e-06	6.3101529762101e-05	2.38133262368517
WHSC1L1	-0.128877048629197	3.80087237063263	-4.46739209405689	9.93463289299315e-06	6.43797538714697e-05	2.36155453738174
ACTN2	-0.0587813631418284	3.51469160856807	-4.46730050780862	9.93871138075587e-06	6.43797538714697e-05	2.3611627678514
KLK15	0.059531354184668	3.42183625119583	4.46675991082351	9.96281776502479e-06	6.45012104980799e-05	2.35885045925436
PLEKHO1	0.284182309940692	5.36804121075524	4.46617680867109	9.98888234914169e-06	6.46352075488255e-05	2.35635663028182
RABL5	-0.290805074674716	5.0280080543215	-4.46602891672401	9.99550347831013e-06	6.46433151910905e-05	2.35572416903685
SAR1A	0.182412197155805	6.80047310236758	4.46540447642242	1.00235060899504e-05	6.4789619074172e-05	2.35305395645267
HNRNPA1	-0.138513842018137	11.0004611754601	-4.46525161003436	1.00303727261969e-05	6.4799221227931e-05	2.35240032609632
BDKRB1	0.0825559494527495	3.37994319700404	4.46391830163091	1.00904552738046e-05	6.51524195212625e-05	2.34670019999547
MLX	0.184655809385429	4.93892311537254	4.46171633845257	1.01904375002395e-05	6.57627268906134e-05	2.33728984544988
POLR2J	-0.176911386344411	8.71123056670654	-4.459891307257	1.02740234589996e-05	6.62666258667772e-05	2.32949358640934
NAP1L4	-0.188834714377915	6.66015942480881	-4.45952066666929	1.02910787607358e-05	6.63410976642293e-05	2.32791062334869
WNT6	-0.0598427895832923	3.41350303939099	-4.4591951139494	1.03060816838616e-05	6.64022662584601e-05	2.32652032501802
MUC6	-0.113453933743544	3.34220671320741	-4.45819986156367	1.03520774189704e-05	6.66629498819476e-05	2.3222705999899
LRRC59	0.302630216329028	8.17979918610278	4.45747084398973	1.03858937910059e-05	6.68449668793656e-05	2.31915824968748
CCNB1IP1	-0.332705738376028	8.27475542062039	-4.45652957705702	1.04297121627143e-05	6.70911292005372e-05	2.31514044755294
CCT6B	-0.241236349903316	4.7053689719561	-4.45623987403576	1.04432341813013e-05	6.71422456012975e-05	2.3139040057437
SLC12A4	-0.0446760146949492	3.64320955870319	-4.45321724747307	1.05853220532904e-05	6.80194493947296e-05	2.301007950664
NUDC	-0.229215226627455	7.16638221918587	-4.45186910083075	1.0649291331236e-05	6.83940086457303e-05	2.29525866653909
LILRA2	0.0668769710276256	3.90611748809273	4.45126644278339	1.06780069485173e-05	6.8541876158873e-05	2.29268909807965
OSGEPL1	-0.241464481620219	5.12403910433899	-4.44677246026205	1.08944883589853e-05	6.98942082146519e-05	2.27353806752412
NT5M	-0.129322039191352	3.93493031874251	-4.44622077862951	1.09213515404711e-05	7.00292413473656e-05	2.2711883103983
LPL	0.422575459289892	4.664744358175	4.44429430232872	1.10156564407957e-05	7.05963463864088e-05	2.26298504226534
HCFC1	-0.0980921104906516	5.26210199145579	-4.4427469264535	1.10919679342061e-05	7.10451138236537e-05	2.25639841481286
SEMA6A	-0.158141763328612	3.7427014674881	-4.44252882468902	1.11027646235234e-05	7.10451138236537e-05	2.25547020283226
CLSTN3	-0.173330566386871	4.32760121615899	-4.44251639592861	1.11033801873539e-05	7.10451138236537e-05	2.25541730894908
INTS3	-0.127307728653125	5.5111293865896	-4.4421710361816	1.11204980267967e-05	7.11168546142784e-05	2.25394759342242
LRP6	-0.269292405817191	5.72369976537388	-4.44198336551149	1.11298105651141e-05	7.11386299496305e-05	2.25314898474391
ZNHIT2	-0.188232059018399	4.61540718100673	-4.44144107743255	1.11567618146807e-05	7.12730640702309e-05	2.25084152100398
ATP4B	-0.0883915203622365	3.58917839685059	-4.44111369112854	1.11730628777072e-05	7.13393548108964e-05	2.24944860072551
TPM4	0.280121221197257	8.24624553755817	4.43998627482138	1.1229373363802e-05	7.16608977461071e-05	2.2446525397834
EDG4	-0.199987915899299	4.80030533519141	-4.43874686229298	1.12915912832063e-05	7.20197787247721e-05	2.23938133510712
MLL4	-0.0596277863849268	3.85181421647405	-4.43732213373541	1.13635198604237e-05	7.24401832499852e-05	2.23332365491323
MT1E	0.640057108219596	7.87513579390515	4.43710304060948	1.13746198074671e-05	7.24725776304333e-05	2.23239227035456
KLK7	0.63767632670063	8.30130117470883	4.43591895606527	1.14347891827688e-05	7.2806928233073e-05	2.22735935213824
CDC25A	-0.133206284874991	4.4178835594709	-4.43583261481195	1.14391885249107e-05	7.2806928233073e-05	2.2269924093549
MME	0.31309552190501	3.96351919208182	4.43560485909249	1.14508011306108e-05	7.28423387294325e-05	2.22602449894456
DNAJC4	-0.0775060076843275	4.0698390126572	-4.4354693370777	1.14577163627109e-05	7.28478460611217e-05	2.22544858264281
HCFC2	0.151730554910825	4.26213110141908	4.4348086804734	1.1491484751886e-05	7.30239891199005e-05	2.22264127845796
RELB	0.169918113422594	4.60207717892559	4.43395100438789	1.15354656669012e-05	7.3264808840097e-05	2.21899735996143
DCTN2	-0.177946237835466	7.91597663519424	-4.43355369558799	1.15558939177288e-05	7.33558642895573e-05	2.21730957527467
C6orf48	-0.314908196559823	9.55266549070645	-4.43248958396664	1.16107776570527e-05	7.36654291602892e-05	2.21278986867427
C8G	-0.0584117449517159	3.14049313257647	-4.43226904714974	1.1622183479905e-05	7.36902218225098e-05	2.21185328559549
NKX6-1	-0.0852542451857956	3.49585545128837	-4.43217744372322	1.16269242204591e-05	7.36902218225098e-05	2.21146427371388
WIT1	-0.401851534085018	5.70808538261498	-4.43188657574729	1.1641989752008e-05	7.37468914222411e-05	2.21022909491345
SGPL1	0.236828607814069	6.40929299548829	4.4307072148767	1.17032666183256e-05	7.40960760346358e-05	2.20522167044498
C18orf25	0.146971063675443	4.01945244440133	4.42886942820894	1.17993697707562e-05	7.46652710349162e-05	2.19742109144902
GIT1	-0.126462962840085	5.25044355072214	-4.42856761833098	1.18152243391394e-05	7.47263295650821e-05	2.1961403285095
CASP7	0.289511524328201	6.53456743436593	4.42783672497729	1.18537039242309e-05	7.49303426013589e-05	2.19303903580873
ZNF556	-0.220578412967959	3.86967455742141	-4.42697370713201	1.18992940074019e-05	7.51790652870586e-05	2.1893777245729
KCNJ8	0.322188886063842	4.19152494835765	4.42592161331134	1.19550993931927e-05	7.54920329799822e-05	2.18491515534137
AKAP12	0.543538419115417	6.28152461732448	4.42322793736934	1.20991223235969e-05	7.63614418347767e-05	2.17349408415904
SCN5A	-0.14131005093199	3.74015796633234	-4.42267072361119	1.21291215541546e-05	7.65106766658615e-05	2.1711323197198
POLR2K	0.258937550047843	7.62660648011662	4.42142054345574	1.21966879967074e-05	7.68966056839528e-05	2.16583439556791
DUSP10	0.343766469764642	4.92757487194577	4.42129228984809	1.220363985369e-05	7.69001732695631e-05	2.1652909694967
FLJ43806	-0.303043462571251	3.85196740793454	-4.42011443559845	1.22676618939607e-05	7.72631718237842e-05	2.16030093632154
KIAA0406	-0.274654917326857	6.34599889075039	-4.41978944305916	1.22853833230619e-05	7.73343366316316e-05	2.15892430587133
SPRY4	0.414256018277357	5.26830160702353	4.41715557722212	1.24299115999149e-05	7.82032369311263e-05	2.14777099247064
SLC2A6	0.240164661356896	4.03499990654637	4.41688228411502	1.2445000892179e-05	7.82572849836134e-05	2.14661406136118
CLK2	-0.197436935268899	7.39708465287744	-4.41611307673406	1.24875652190386e-05	7.84839563505545e-05	2.14335813091726
PIP4K2A	0.191483844359701	5.05017562907907	4.41588669869411	1.25001184361242e-05	7.85218707395971e-05	2.14240000863259
ST7	-0.173672289456813	5.12749810056816	-4.41491473462301	1.25541536365512e-05	7.87960135344075e-05	2.13828678190458
DNAJC15	0.606168200464809	6.64532473167231	4.41486639468611	1.25568468670095e-05	7.87960135344075e-05	2.13808223526166
DCLRE1A	-0.223641728014554	5.27031222834869	-4.41465300571686	1.25687423158049e-05	7.88295807119386e-05	2.13717932123427
SEL1L	0.175926283384465	5.0388457825673	4.41397552507495	1.26065802624075e-05	7.90257363456072e-05	2.13431295939631
LOH3CR2A	0.231113879670068	3.83298090131688	4.41073781487839	1.27889202586847e-05	8.01270435770455e-05	2.12062007707991
PRB3	-0.129784520159068	4.38148698498857	-4.40994436527926	1.28339890429129e-05	8.03676006525e-05	2.11726584053286
FUS	-0.254574680498886	6.28053887484552	-4.40885115187027	1.2896333816742e-05	8.07160352501079e-05	2.11264528903739
ORC4L	-0.218775636826523	6.77769882489583	-4.40835315417402	1.29248300902397e-05	8.08523656865803e-05	2.11054081248581
ODF2	-0.193964969627584	4.14132376824585	-4.40665153893959	1.30226548849853e-05	8.1422019794908e-05	2.1033516480207
S100A4	0.53306460111969	9.08865991121333	4.40472055778105	1.31345241473372e-05	8.20788478371741e-05	2.09519652776138
NUP133	-0.236046990799676	7.75500241357944	-4.4042229055222	1.31635038031696e-05	8.22172784220788e-05	2.09309532412685
SLC5A6	-0.252667281306661	6.27126461134101	-4.40304849907546	1.32321355159509e-05	8.26030979176154e-05	2.08813757302808
ZNF107	-0.266145967492888	5.00976452552993	-4.40197395577784	1.3295231188582e-05	8.29539761517641e-05	2.08360245975602
SMURF2	0.244381885946693	7.50594099374612	4.40137900297296	1.33302897227211e-05	8.31296472506513e-05	2.08109189780806
TNFRSF21	0.354467437020654	6.71495695798312	4.40120720253324	1.33404297863949e-05	8.31498018887656e-05	2.0803669981727
MT1X	0.451492943802541	7.9785904313131	4.40109033848742	1.33473315936708e-05	8.31498018887656e-05	2.07987391359459
MAFF	0.445060837871313	7.09685602317819	4.40079668520878	1.33646893806392e-05	8.32148859987883e-05	2.07863495522478
PPP3CC	0.0543674134463532	3.57734027084081	4.39648769288473	1.36218905975588e-05	8.47725098582965e-05	2.06046355085167
NAPA	0.253168763195299	6.08737341147996	4.39594483561522	1.36546274077096e-05	8.49323467167555e-05	2.05817543561957
ALPL	-0.374660546423925	4.61777195711488	-4.39167584734525	1.39147039677141e-05	8.65053511508586e-05	2.04019093727697
SETD1B	-0.176995795250448	6.95071388297367	-4.39104387109924	1.39536058958866e-05	8.67024366348121e-05	2.03752989935106
POLRMT	-0.10486309850454	4.18749430325531	-4.38948378344446	1.40500846744766e-05	8.72199458773364e-05	2.03096240824439
PFKM	-0.336355085954436	7.93756382882627	-4.38941943258439	1.40540779287028e-05	8.72199458773364e-05	2.03069155698353
FGF14	-0.0634570908761374	3.27659754298758	-4.38934624159336	1.40586210719075e-05	8.72199458773364e-05	2.03038350226291
CTSC	0.327409480235794	8.68825197962613	4.38772091696197	1.41598717537111e-05	8.78028710907258e-05	2.02354386646161
HRH1	0.356992436284711	4.98621547449785	4.38741154044414	1.41792234471998e-05	8.78776164442513e-05	2.02224222298575
STAG3	-0.185028919369417	4.39766581219666	-4.38635016496219	1.42458056374924e-05	8.82348779833147e-05	2.01777732775078
E4F1	-0.147734186757267	4.91510638296296	-4.38622166046525	1.42538872509263e-05	8.82348779833147e-05	2.01723681454914
CHIC2	0.28184953139146	6.60394305734931	4.38614278196509	1.42588500710455e-05	8.82348779833147e-05	2.0169050445059
GPR17	-0.106430921959586	3.22783948892079	-4.38464662357724	1.43532979340188e-05	8.87737101805108e-05	2.01061310872597
SLC6A13	-0.162665751980129	3.86928190117331	-4.38303209014277	1.44558897912931e-05	8.93623330938152e-05	2.00382557698419
UTP20	-0.209348146009382	5.63891246104384	-4.38244633463823	1.44932834271708e-05	8.95440868547491e-05	2.00136361796955
SEMA4G	-0.109507654562421	3.94142584766267	-4.38233871805757	1.45001635415015e-05	8.95440868547491e-05	2.00091133317507
TNFAIP8	0.412323644489949	6.0925495108748	4.37866256111774	1.4737071924747e-05	9.09604408599711e-05	1.98546753507168
CDT1	-0.145216566877839	3.33054099051058	-4.37757245142816	1.48080324087276e-05	9.13516015706442e-05	1.98089020134273
CABP1	-0.046251093467589	3.43045484682806	-4.37689441533834	1.48523337857477e-05	9.15779843563616e-05	1.97804368032914
NDUFB7	-0.280069516321288	7.93447439877265	-4.37626195296309	1.48937717404115e-05	9.17864888935696e-05	1.97538885236424
CBX5	-0.275280933784481	6.4384058381074	-4.37589457726788	1.49178923779911e-05	9.18881125400352e-05	1.97384691615667
PHC1	-0.326885515966417	5.91431403908018	-4.37503821317079	1.49742634841273e-05	9.21881804068817e-05	1.97025307820534
TCN2	0.230439165019534	4.62823450779038	4.37466104845829	1.49991553440744e-05	9.22857905393714e-05	1.96867046534757
MPL	-0.0422744014146725	3.28949033515833	-4.37456582998151	1.50054457628375e-05	9.22857905393714e-05	1.96827094098801
ABCC2	-0.0640707874409654	3.56944126917063	-4.37417903671041	1.50310244434893e-05	9.23959144198564e-05	1.96664808904217
EXOSC7	-0.222560179122006	6.62570388757052	-4.37362519253657	1.50677228436483e-05	9.25742441240881e-05	1.96432457896932
CKLF	0.292486319583557	6.6890139368154	4.37135868147541	1.5218799619753e-05	9.34547603371064e-05	1.95481884223807
CHP	0.162495619731184	6.27248863334616	4.36960976801901	1.53363645579713e-05	9.41286962319522e-05	1.94748701075659
ARID1A	-0.188449207055641	6.32783341840325	-4.36747318326274	1.54811684100796e-05	9.49690422792554e-05	1.93853364453496
KCNA4	-0.0633126411488631	3.7487510497717	-4.36658141471765	1.55419926757783e-05	9.52875690169676e-05	1.93479787883422
ASPSCR1	-0.179512822301634	4.72164135448161	-4.36648008842842	1.55489182127837e-05	9.52875690169676e-05	1.9343734507546
STK3	0.160587902131159	5.17576639147401	4.36561415554179	1.56082242520952e-05	9.56023583131895e-05	1.93074666524916
DPF1	-0.0981492488581961	3.73665989684079	-4.36233683198519	1.58346464384777e-05	9.6939914800279e-05	1.91702625831348
SUMO3	0.258901399318914	8.19342002087859	4.36197954550029	1.58595195040702e-05	9.70236222951454e-05	1.91553106434995
C1orf21	-0.164500790255178	3.73051652968049	-4.36190901745089	1.58644338398224e-05	9.70236222951454e-05	1.91523592766899
SLC16A3	0.249927365384062	4.49609670620807	4.36123330682938	1.59115906617503e-05	9.72626267760389e-05	1.9124085239935
PTCD2	-0.194628348228774	4.76576207859391	-4.36087353569394	1.59367531997538e-05	9.73670126998658e-05	1.91090328358986
THYN1	-0.281090997707938	7.41550412008686	-4.35981819654791	1.60107837540407e-05	9.77697048509928e-05	1.9064885282308
CCDC130	-0.238672718659904	6.1863552496916	-4.35939377113039	1.60406492229956e-05	9.79024318009695e-05	1.90471332515007
CSHL1	-0.0757058330648976	3.37109924710925	-4.35914389035432	1.60582574465112e-05	9.79602513530332e-05	1.9036682475424
KIAA1539	0.110277144798284	4.22010083840498	4.35841206013932	1.61099333576054e-05	9.82257303758402e-05	1.90060782811359
FANCE	-0.182768114461384	4.48348292749858	-4.35803343819247	1.61367309447411e-05	9.83393289658765e-05	1.89902466596714
PON1	-0.183213061119756	3.44479967256137	-4.35744423596549	1.61785174894291e-05	9.85441110812872e-05	1.89656123988157
KCNH1	-0.0687470167570385	3.62770767512165	-4.3570649331613	1.62054725750433e-05	9.86583926939693e-05	1.89497555561887
SERPINB1	0.422077203648991	6.74559377015384	4.35529217156391	1.63320239458821e-05	9.93785913877273e-05	1.88756617151457
ILK	0.200764515176411	7.28372181260181	4.35452216177984	1.6387286171912e-05	9.9664494990992e-05	1.88434872644802
WDR60	-0.21621321238649	5.13202792602968	-4.35429835579554	1.64033818333054e-05	9.97120262678766e-05	1.88341366338681
KCNQ1DN	-0.0922458612522883	3.74171726716358	-4.35362686708944	1.64517646688016e-05	9.99229666783763e-05	1.88060844451557
LRRC61	-0.195344230742836	4.92259202041477	-4.35358648224183	1.64546788675652e-05	9.99229666783763e-05	1.88043974503268
ANXA6	0.282265991904883	5.97563142111012	4.35285320872231	1.65076783154282e-05	0.000100194285420558	1.87737689506613
TPST1	0.276783711683197	5.67871501385771	4.35008168371674	1.6709476334193e-05	0.000101368017136701	1.865804658928
RYR2	-0.145557152726735	3.70640464080896	-4.34896557118073	1.67914061293099e-05	0.000101813752572583	1.86114635802392
PCCA	-0.273221411158799	5.80966414380074	-4.34844557005158	1.68297085563285e-05	0.000101994640380125	1.85897641412101
HCFC1R1	0.284054550968463	6.29435511542251	4.34665160204501	1.69624914811319e-05	0.000102732820510722	1.85149209423384
TOR1B	0.247198467079099	6.31942714686509	4.34656973264441	1.69685749871969e-05	0.000102732820510722	1.85115060828224
ZSCAN18	-0.228871600573603	6.33669169450274	-4.34596347402432	1.70136894742606e-05	0.000102954195301028	1.84862202390006
WDR12	-0.218747429773961	8.07779043852416	-4.34372236854243	1.7181457875913e-05	0.000103917185204291	1.83927764169461
KCNJ12	-0.139387438860319	3.41379802456831	-4.34349694474282	1.71984202908428e-05	0.000103930241317863	1.83833797389199
NIPBL	-0.226715157213961	5.88583084673288	-4.34346430251599	1.72008778397692e-05	0.000103930241317863	1.8382019101349
OAT	0.345154133700186	8.84757687394974	4.34228238296475	1.72900879878133e-05	0.000104416870385781	1.83327590811824
DIS3	-0.157015019919891	3.5704401469854	-4.34211353920848	1.73028681995594e-05	0.000104441673613581	1.83257230238334
UFC1	-0.195944973735797	9.49519146135008	-4.34047561023593	1.7427316797765e-05	0.000105140154748841	1.82574803436134
PRDM16	-0.0590645886265513	3.27042914706992	-4.33772948732267	1.76378871017611e-05	0.000106357254120885	1.81431191599632
ATP6V0E1	0.164126226424751	7.55923762910085	4.3357375718095	1.77921448825573e-05	0.000107233738075954	1.80602084233084
C1orf107	-0.219146190936107	5.88868666140732	-4.33483843240403	1.78621976037718e-05	0.000107602092818719	1.80227944949868
[truncated: 10,043 more rows]
